# Supplementary material for: Insight into noncanonical small noncoding RNAs in Influenza A virus infection
Source: Virus Res. 2024 Sep 27;350:199474. doi: 10.1016/j.virusres.2024.199474 (PMC11466576; doi:10.1016/j.virusres.2024.199474)
Supplement: Supplementary file 4 [file mmc4.xlsx]

## Sheet: Table S1
Supplementary Table S1. Noncanonical sncRNA families associated with IAV post infection hours in the C57BL/6J mice
sncRNA family	Correlation coefficient (ρ)	Adjusted P
rsRNA-12S	0.578529	0.00753102
GtsRNA-Arg-ACG	0.551654	0.0115245
GtsRNA-Arg-CCG	0.533265	0.0115245
GtsRNA-Arg-CCT	0.504975	0.0204999
GtsRNA-Arg-TCT	0.594089	0.00753102
GtsRNA-Lys-TTT	0.53468	0.0115245
GtsRNA-Ser-CGA	0.536094	0.0115245
GtsRNA-Ser-GCT	0.582773	0.00753102

## Sheet: Table S2
Supplementary Table S2. Noncanonical sncRNA families associated with IAV post infection hours in the DBA/2J mice
sncRNA family	Correlation coefficient (ρ)	Adjusted P
rsRNA-4.5S	0.438746	0.0327171
rsRNA-12S	0.588653	0.00236935
rsRNA-18S	0.426423	0.0395394
rsRNA-28S	0.417476	0.0432616
rsRNA-45S	0.514712	0.0113008
ysRNA-RNY1	0.730456	0.000115777
ysRNA-RNY3	0.624272	0.00143807
GtsRNA-Ala-AGC	0.450226	0.0273296
GtsRNA-Ala-CGC	0.624104	0.00143807
GtsRNA-Ala-TGC	0.59051	0.00236935
GtsRNA-Arg-CCT	0.539866	0.0070205
GtsRNA-Arg-TCT	0.68437	0.000466302
GtsRNA-Asn-GTT	-0.506103	0.0122472
GtsRNA-Asp-GTC	0.473691	0.0211862
GtsRNA-Glu-CTC	0.465757	0.0217961
GtsRNA-Glu-TTC	0.572784	0.00324885
GtsRNA-Gly-CCC	0.640985	0.00143807
GtsRNA-Gly-GCC	0.469639	0.0213858
GtsRNA-His-GTG	0.525348	0.00936857
GtsRNA-Leu-TAA	0.571771	0.00324885
GtsRNA-Lys-CTT	0.45107	0.0273296
GtsRNA-Lys-TTT	0.613131	0.00154026
GtsRNA-Met-CAT	0.62461	0.00143807
GtsRNA-Val-TAC	0.613468	0.00154026
MtsRNA-Leu-TAA	-0.422878	0.0406778
MtsRNA-Phe-GAA	0.600301	0.00204294
MtsRNA-Ser-GCT	-0.51083	0.0116379
MtsRNA-Thr-TGT	-0.496987	0.0139828
MtsRNA-Trp-TCA	-0.468795	0.0213858
MtsRNA-Tyr-GTA	-0.495468	0.0139828

## Sheet: Table S3
Supplementary Table S3. Noncanonical sncRNA families associated with post mock treatment hours in the DBA/2J mice
sncRNA family	Correlation coefficient (ρ)	Adjusted P
GtsRNA-His-GTG	-0.505259	0.0449426
MtsRNA-Cys-GCA	-0.518764	0.0411039
MtsRNA-His-GTG	-0.533113	0.0411039
MtsRNA-Thr-TGT	-0.551345	0.0411039
MtsRNA-Tyr-GTA	-0.519439	0.0411039

## Sheet: Table S4
Supplementary Table S4. Pairwise correlation in total abundance between individual sncRNA categories
C57BL/6J		MtsRNA	rsRNA	ysRNA
	GtsRNA	0.078	0.603***	0.357**
	MtsRNA		0.329**	0.145
	rsRNA			0.576***
DBA/2J		MtsRNA	rsRNA	ysRNA
	GtsRNA	0.411**	0.533***	0.410**
	MtsRNA		0.532***	0.185
	rsRNA			0.570***
Note: Spearman's rank correlation test was applied. **: P<0.01; ***: P<0.001

## Sheet: Table S5
Supplementary Table S5. Commonly co-expressed miRNA-ts/rs/ysRNA pairs in C57BL/6J and DBA/2J mice
		C57BL/6J				DBA/2J
Noncanonical sncRNA	miRNA	ρ	p	adjusted P		ρ	p	adjusted P
rsRNA-4.5S	mmu-mir-106b	0.49616	4.48731e-05	0.00141574		0.405404	0.00118055	0.0153148
rsRNA-4.5S	mmu-mir-10a	-0.712894	0	0		-0.455264	0.00023444	0.00488377
rsRNA-4.5S	mmu-mir-1198	0.350278	0.00510725	0.0371552		0.545164	6.64961e-06	0.000458337
rsRNA-4.5S	mmu-mir-1249	-0.424827	0.000582128	0.00869644		-0.405354	0.00118235	0.015323
rsRNA-4.5S	mmu-mir-130b	0.608295	2.44435e-07	3.69196e-05		0.440759	0.000384325	0.00691288
rsRNA-4.5S	mmu-mir-132	0.508689	2.70442e-05	0.000984007		0.558712	3.58225e-06	0.000309958
rsRNA-4.5S	mmu-mir-140	0.379608	0.00229807	0.0218367		0.407116	0.00112099	0.0147811
rsRNA-4.5S	mmu-mir-141	-0.405578	0.00106766	0.0130648		-0.47123	0.000132815	0.00340092
rsRNA-4.5S	mmu-mir-142a	0.345814	0.00573304	0.0401885		0.368588	0.00338408	0.0314608
rsRNA-4.5S	mmu-mir-146b	0.346726	0.00559994	0.0395329		0.521644	1.84575e-05	0.000899998
rsRNA-4.5S	mmu-mir-147	0.340534	0.00655993	0.0440022		0.518975	2.06387e-05	0.000972331
rsRNA-4.5S	mmu-mir-150	0.40457	0.0011011	0.0132617		0.421772	0.000712162	0.0106832
rsRNA-4.5S	mmu-mir-153	-0.347782	0.00544926	0.0388491		-0.391504	0.00178047	0.0202847
rsRNA-4.5S	mmu-mir-15b	0.385705	0.00192952	0.0193765		0.602075	4.24584e-07	6.6915e-05
rsRNA-4.5S	mmu-mir-16-1	0.573301	1.47327e-06	0.000132291		0.520637	1.9254e-05	0.000921858
rsRNA-4.5S	mmu-mir-16-2	0.574117	1.41541e-06	0.00012857		0.521996	1.81861e-05	0.000891689
rsRNA-4.5S	mmu-mir-183	-0.592982	5.47469e-07	6.28104e-05		-0.598701	5.05529e-07	7.69246e-05
rsRNA-4.5S	mmu-mir-193b	-0.345238	0.00581853	0.0405471		-0.485231	7.89568e-05	0.00241681
rsRNA-4.5S	mmu-mir-199a-1	0.492608	5.16332e-05	0.00155906		0.508046	3.23249e-05	0.00131067
rsRNA-4.5S	mmu-mir-199a-2	0.502112	3.53573e-05	0.00118983		0.514492	2.485e-05	0.0011058
rsRNA-4.5S	mmu-mir-199b	0.488815	5.98845e-05	0.00173245		0.498275	4.77217e-05	0.00173086
rsRNA-4.5S	mmu-mir-203	0.454685	0.000212099	0.00434552		0.484425	8.14018e-05	0.00244918
rsRNA-4.5S	mmu-mir-23a	-0.342406	0.00625546	0.0425532		-0.415124	0.000876959	0.01243
rsRNA-4.5S	mmu-mir-28c	0.364823	0.00346691	0.0289325		0.37166	0.0031126	0.029784
rsRNA-4.5S	mmu-mir-298	0.551411	4.18261e-06	0.000268961		0.38687	0.00203442	0.0223322
rsRNA-4.5S	mmu-mir-300	0.469758	0.000123185	0.0029093		0.350759	0.00541792	0.042962
rsRNA-4.5S	mmu-mir-3057	0.534418	9.02395e-06	0.000461483		0.411246	0.000988374	0.0135102
rsRNA-4.5S	mmu-mir-30a	-0.65793	1.08141e-08	3.70941e-06		-0.694442	0	0
rsRNA-4.5S	mmu-mir-3473d	0.367896	0.00318765	0.0272498		0.488051	7.0924e-05	0.00225162
rsRNA-4.5S	mmu-mir-350	0.510801	2.47872e-05	0.000922559		0.466798	0.000155914	0.00378382
rsRNA-4.5S	mmu-mir-3535	0.674203	9.3449e-10	4.25914e-07		0.526982	1.47251e-05	0.000765968
rsRNA-4.5S	mmu-mir-3962	0.40073	0.00123738	0.0143317		0.349702	0.00556701	0.0436734
rsRNA-4.5S	mmu-mir-3970	0.404714	0.00109627	0.0132403		0.492836	5.90047e-05	0.00201064
rsRNA-4.5S	mmu-mir-421	0.671707	1.90838e-09	8.12751e-07		0.640352	5.08411e-08	1.57488e-05
rsRNA-4.5S	mmu-mir-423	0.547379	5.03607e-06	0.00030497		0.416232	0.00084729	0.0121526
rsRNA-4.5S	mmu-mir-467d	0.433948	0.00043155	0.00710922		0.439349	0.000402808	0.0071101
rsRNA-4.5S	mmu-mir-532	0.493424	5.00015e-05	0.00152285		0.454056	0.000244491	0.00504253
rsRNA-4.5S	mmu-mir-6516	0.376392	0.00251694	0.0231624		0.387223	0.00201401	0.0221818
rsRNA-4.5S	mmu-mir-664	-0.503024	3.40772e-05	0.00115876		-0.406814	0.0011313	0.0148874
rsRNA-4.5S	mmu-mir-690	0.359303	0.00402395	0.0318617		0.478835	0.000100389	0.00282767
rsRNA-4.5S	mmu-mir-872	-0.336262	0.00730412	0.0472142		-0.394072	0.00165234	0.0192303
rsRNA-4.5S	mmu-mir-874	-0.514353	2.13828e-05	0.000848098		-0.357357	0.00456508	0.0383105
rsRNA-4.5S	mmu-mir-92a-1	0.544403	5.76838e-06	0.000336757		0.393367	0.00168666	0.0195268
rsRNA-4.5S	mmu-mir-92a-2	0.493952	4.89713e-05	0.00150489		0.398756	0.00143988	0.0175362
rsRNA-5S	mmu-mir-106b	0.336982	0.00717372	0.0466265		0.394878	0.00161389	0.0189242
rsRNA-5S	mmu-mir-10a	-0.453005	0.000225019	0.00451759		-0.452192	0.000260762	0.00525034
rsRNA-5S	mmu-mir-1198	0.394777	0.00147894	0.0162871		0.555539	4.14906e-06	0.000333905
rsRNA-5S	mmu-mir-130b	0.442492	0.000323693	0.00583568		0.40898	0.00105928	0.014244
rsRNA-5S	mmu-mir-132	0.379896	0.00227933	0.0217222		0.36612	0.00361724	0.0328217
rsRNA-5S	mmu-mir-150	0.354167	0.00461232	0.0348223		0.431392	0.000523217	0.00858316
rsRNA-5S	mmu-mir-181a-2	0.337366	0.00710501	0.0464122		0.343507	0.00651527	0.0487577
rsRNA-5S	mmu-mir-183	-0.387529	0.00183008	0.0187254		-0.421672	0.000714432	0.0107052
rsRNA-5S	mmu-mir-1943	0.404474	0.00110434	0.0132822		0.386618	0.00204911	0.0224563
rsRNA-5S	mmu-mir-1964	0.577813	1.17928e-06	0.000111002		0.36058	0.0041935	0.036143
rsRNA-5S	mmu-mir-199a-2	0.333189	0.00788421	0.0499084		0.434111	0.000478798	0.00804898
rsRNA-5S	mmu-mir-25	0.405722	0.00106295	0.0130441		0.429327	0.000559417	0.00895507
rsRNA-5S	mmu-mir-298	0.429435	0.000500917	0.00775988		0.638387	5.72505e-08	1.69445e-05
rsRNA-5S	mmu-mir-29a	-0.361655	0.00377755	0.0305532		-0.376999	0.00268679	0.0270899
rsRNA-5S	mmu-mir-300	0.377208	0.0024597	0.0228135		0.473697	0.000121364	0.00320055
rsRNA-5S	mmu-mir-3057	0.342982	0.00616432	0.0421317		0.368286	0.00341189	0.0316084
rsRNA-5S	mmu-mir-30a	-0.575365	1.33107e-06	0.000122624		-0.547279	6.04639e-06	0.000429196
rsRNA-5S	mmu-mir-320	0.399962	0.00126641	0.0145768		0.374229	0.00290074	0.0284877
rsRNA-5S	mmu-mir-3473d	0.430732	0.000480018	0.00755781		0.361537	0.00408848	0.0355971
rsRNA-5S	mmu-mir-421	0.579349	1.09258e-06	0.000105127		0.668052	6.23395e-09	3.0566e-06
rsRNA-5S	mmu-mir-423	0.56634	2.06637e-06	0.000167235		0.46846	0.00014685	0.00363719
rsRNA-5S	mmu-mir-467d	0.410186	0.000926173	0.0118236		0.481051	9.24203e-05	0.0026598
rsRNA-5S	mmu-mir-532	0.379128	0.00232962	0.0220077		0.464531	0.000169106	0.00400843
rsRNA-5S	mmu-mir-690	0.393769	0.00152382	0.0166473		0.362192	0.00401798	0.0351799
rsRNA-5S	mmu-mir-92a-1	0.511329	2.4251e-05	0.000914059		0.396842	0.00152352	0.018154
rsRNA-5S	mmu-mir-92a-2	0.460589	0.000171913	0.00370018		0.364005	0.00382836	0.0340947
rsRNA-5.8S	mmu-mir-181a-1	0.611895	2.01166e-07	3.1294e-05		0.65118	2.5367e-08	9.4246e-06
rsRNA-5.8S	mmu-mir-181a-2	0.609639	2.27346e-07	3.47425e-05		0.65118	2.5367e-08	9.4246e-06
rsRNA-5.8S	mmu-mir-181b-1	0.480943	8.10548e-05	0.0021487		0.468762	0.000145255	0.00360781
rsRNA-5.8S	mmu-mir-181b-2	0.476382	9.62931e-05	0.00243346		0.47264	0.000126155	0.00328438
rsRNA-5.8S	mmu-mir-181d	0.43582	0.00040544	0.00680196		0.480194	9.54273e-05	0.00272266
rsRNA-5.8S	mmu-mir-182	0.517809	1.84935e-05	0.000760193		0.343255	0.00655666	0.0489982
rsRNA-5.8S	mmu-mir-1843a	0.40409	0.00111736	0.013414		0.376294	0.00273986	0.0275202
rsRNA-5.8S	mmu-mir-25	0.595046	4.92037e-07	5.98808e-05		0.480547	9.41783e-05	0.00269866
rsRNA-5.8S	mmu-mir-27a	0.510897	2.46889e-05	0.000922049		0.355796	0.00475535	0.0393707
rsRNA-5.8S	mmu-mir-34c	0.353639	0.00467694	0.0351061		0.410692	0.0010053	0.0136779
rsRNA-5.8S	mmu-mir-3535	0.522177	1.53622e-05	0.000670749		0.366876	0.00354439	0.0323268
rsRNA-5.8S	mmu-mir-410	0.502592	3.46781e-05	0.00117611		0.353076	0.00510362	0.0412732
rsRNA-5.8S	mmu-mir-421	0.709581	0	0		0.405152	0.00118955	0.0153787
rsRNA-5.8S	mmu-mir-425	0.5	3.84953e-05	0.00127397		0.405102	0.00119135	0.0153946
rsRNA-12S	mmu-mir-106b	0.363575	0.00358646	0.0295598		0.453149	0.000252287	0.00513041
rsRNA-12S	mmu-mir-1198	0.446093	0.000286145	0.00536347		0.374783	0.00285677	0.0282205
rsRNA-12S	mmu-mir-128-1	0.351382	0.00496215	0.0364157		0.382488	0.00230402	0.0243139
rsRNA-12S	mmu-mir-128-2	0.371592	0.00287841	0.0252971		0.420614	0.000738677	0.0109323
rsRNA-12S	mmu-mir-130b	0.398281	0.00133204	0.0150785		0.556596	3.95134e-06	0.00032693
rsRNA-12S	mmu-mir-132	0.391657	0.00162187	0.0173822		0.50447	3.73247e-05	0.00145974
rsRNA-12S	mmu-mir-150	0.462606	0.000159883	0.00351716		0.458739	0.00020762	0.00455439
rsRNA-12S	mmu-mir-195a	-0.358343	0.00412857	0.0324135		-0.377452	0.00265315	0.0268839
rsRNA-12S	mmu-mir-298	0.40241	0.00117599	0.0138931		0.372869	0.00301124	0.0291512
rsRNA-12S	mmu-mir-3473d	0.422283	0.00063194	0.00920244		0.571051	1.99961e-06	0.00021093
rsRNA-12S	mmu-mir-421	0.457853	0.000189573	0.00397492		0.412908	0.000939142	0.0130119
rsRNA-12S	mmu-mir-6395	0.388249	0.00179212	0.0184899		0.714739	0	0
rsRNA-12S	mmu-mir-690	0.355415	0.00446274	0.0340392		0.503412	3.89359e-05	0.00150059
rsRNA-12S	mmu-mir-92a-1	0.53557	8.57519e-06	0.00044555		0.361386	0.00410491	0.0356931
rsRNA-12S	mmu-mir-92a-2	0.564468	2.26087e-06	0.000177448		0.408023	0.00109057	0.0144955
rsRNA-16S	mmu-mir-107	0.456509	0.000198846	0.00414261		0.378258	0.00259429	0.0264494
rsRNA-16S	mmu-mir-126a	0.639545	4.05772e-08	1.05415e-05		0.4048	0.00120225	0.0154599
rsRNA-16S	mmu-mir-130a	0.439132	0.000362756	0.00631639		0.379769	0.00248707	0.0256725
rsRNA-16S	mmu-mir-136	0.604215	3.04048e-07	4.25756e-05		0.407721	0.00110063	0.0145999
rsRNA-16S	mmu-mir-181a-1	0.391609	0.00162416	0.0173996		0.34804	0.00580862	0.0450483
rsRNA-16S	mmu-mir-181a-2	0.392857	0.00156548	0.0169528		0.348241	0.00577885	0.0448963
rsRNA-16S	mmu-mir-181b-1	0.43102	0.000475483	0.00750916		0.353932	0.00499162	0.0406781
rsRNA-16S	mmu-mir-181b-2	0.430636	0.000481538	0.00757715		0.362494	0.00398581	0.035014
rsRNA-16S	mmu-mir-181d	0.454349	0.000214627	0.00437661		0.356652	0.00465015	0.0387055
rsRNA-16S	mmu-mir-182	0.417675	0.000732153	0.0101497		0.410088	0.00102406	0.013869
rsRNA-16S	mmu-mir-1843a	0.590582	6.1938e-07	6.81817e-05		0.466143	0.000159624	0.0038421
rsRNA-16S	mmu-mir-1843b	0.633689	5.82032e-08	1.29236e-05		0.491073	6.31615e-05	0.00209041
rsRNA-16S	mmu-mir-186	0.338278	0.00694415	0.0457525		0.359371	0.00432957	0.0368243
rsRNA-16S	mmu-mir-192	0.513873	2.18159e-05	0.000857843		0.389086	0.00190917	0.0213197
rsRNA-16S	mmu-mir-1947	0.508641	2.70976e-05	0.000984573		0.388482	0.00194262	0.0216113
rsRNA-16S	mmu-mir-1964	0.445084	0.000296234	0.0054697		0.411649	0.000976229	0.0134064
rsRNA-16S	mmu-mir-22	0.544787	5.66856e-06	0.00033469		0.544358	6.89393e-06	0.000463145
rsRNA-16S	mmu-mir-222	0.478639	8.84509e-05	0.00227287		0.459193	0.000204337	0.00453209
rsRNA-16S	mmu-mir-23a	0.468558	0.000128742	0.00301315		0.448818	0.000292778	0.00568736
rsRNA-16S	mmu-mir-23b	0.633737	5.80351e-08	1.29236e-05		0.524968	1.60419e-05	0.000812124
rsRNA-16S	mmu-mir-25	0.407978	0.000991694	0.012416		0.523759	1.68839e-05	0.000845057
rsRNA-16S	mmu-mir-27a	0.549923	4.48035e-06	0.00028047		0.394374	0.00163782	0.0191287
rsRNA-16S	mmu-mir-28a	0.626968	8.65101e-08	1.75582e-05		0.433759	0.000484355	0.00810637
rsRNA-16S	mmu-mir-29c	0.487903	6.20435e-05	0.00177514		0.342449	0.00669066	0.0496215
rsRNA-16S	mmu-mir-301b	0.542771	6.21134e-06	0.000352324		0.352069	0.00523823	0.0420026
rsRNA-16S	mmu-mir-3086	0.579973	1.05912e-06	0.00010316		0.36884	0.00336106	0.0313458
rsRNA-16S	mmu-mir-30d	0.425691	0.000566043	0.00852971		0.360228	0.00423278	0.036375
rsRNA-16S	mmu-mir-31	0.622792	1.09881e-07	2.14631e-05		0.394173	0.00164749	0.0191907
rsRNA-16S	mmu-mir-326	0.769057	0	0		0.43391	0.000481967	0.00808684
rsRNA-16S	mmu-mir-34b	0.578485	1.14058e-06	0.000108401		0.388935	0.00191748	0.0213945
rsRNA-16S	mmu-mir-34c	0.501488	3.62588e-05	0.00121387		0.369797	0.00327485	0.0308131
rsRNA-16S	mmu-mir-378a	0.567108	1.99125e-06	0.000163188		0.458135	0.000212072	0.00461761
rsRNA-16S	mmu-mir-381	0.533986	9.19784e-06	0.000467614		0.406613	0.00113822	0.0149487
rsRNA-16S	mmu-mir-410	0.511905	2.36785e-05	0.000903768		0.419002	0.000777061	0.0113419
rsRNA-16S	mmu-mir-421	0.593702	5.27491e-07	6.17284e-05		0.349399	0.00561026	0.0439216
rsRNA-16S	mmu-mir-448	0.418827	0.000705829	0.0099064		0.370653	0.00319939	0.030373
rsRNA-16S	mmu-mir-582	0.507056	2.89178e-05	0.00103479		0.396288	0.00154853	0.0183447
rsRNA-16S	mmu-mir-676	0.494336	4.82345e-05	0.00148999		0.393518	0.00167925	0.0194751
rsRNA-16S	mmu-mir-872	0.510609	2.49849e-05	0.000925937		0.431341	0.000524074	0.00859189
rsRNA-16S	mmu-mir-92b	0.570325	1.70385e-06	0.00014325		0.374027	0.00291688	0.0285826
rsRNA-18S	mmu-mir-1198	0.454541	0.000213179	0.00436077		0.42006	0.000751673	0.0110804
rsRNA-18S	mmu-mir-130b	0.512673	2.29346e-05	0.000885318		0.364357	0.00379243	0.033843
rsRNA-18S	mmu-mir-132	0.431884	0.000462112	0.00738783		0.371257	0.00314706	0.0300161
rsRNA-18S	mmu-mir-145a	-0.486895	6.45136e-05	0.00182969		-0.379265	0.00252236	0.025966
rsRNA-18S	mmu-mir-146b	0.406586	0.00103513	0.0128178		0.478986	9.98264e-05	0.00282383
rsRNA-18S	mmu-mir-150	0.488959	5.95501e-05	0.00172469		0.389187	0.00190364	0.0212939
rsRNA-18S	mmu-mir-153	-0.339382	0.00675372	0.0448849		-0.426154	0.000619507	0.009626
rsRNA-18S	mmu-mir-16-1	0.414363	0.000812885	0.0108516		0.403893	0.00123547	0.0157874
rsRNA-18S	mmu-mir-16-2	0.417627	0.000733269	0.0101544		0.4049	0.00119861	0.0154356
rsRNA-18S	mmu-mir-195a	-0.355367	0.00446841	0.0340425		-0.361336	0.00411039	0.0357174
rsRNA-18S	mmu-mir-29a	-0.362279	0.00371447	0.0302597		-0.383798	0.00222028	0.023738
rsRNA-18S	mmu-mir-30a	-0.487327	6.3444e-05	0.00180923		-0.397648	0.00148778	0.0178487
rsRNA-18S	mmu-mir-335	-0.364727	0.00347598	0.0289896		-0.375538	0.00279777	0.0278798
rsRNA-18S	mmu-mir-3535	0.423723	0.000603287	0.00893037		0.491123	6.3039e-05	0.00208897
rsRNA-18S	mmu-mir-421	0.644585	2.92734e-08	8.26622e-06		0.498577	4.71578e-05	0.00171983
rsRNA-18S	mmu-mir-450a-1	-0.473358	0.000107814	0.00263739		-0.343708	0.00648232	0.0486073
rsRNA-18S	mmu-mir-532	0.428907	0.000509667	0.00785328		0.395331	0.00159261	0.0187746
rsRNA-18S	mmu-mir-92a-1	0.629608	7.4176e-08	1.57952e-05		0.369243	0.00332452	0.0311352
rsRNA-18S	mmu-mir-92a-2	0.61996	1.28898e-07	2.3417e-05		0.345672	0.00616871	0.0470418
rsRNA-28S	mmu-mir-1198	0.56946	1.77694e-06	0.000147959		0.508801	3.13516e-05	0.00128299
rsRNA-28S	mmu-mir-130b	0.430012	0.000491528	0.00767221		0.427564	0.00059211	0.00929301
rsRNA-28S	mmu-mir-132	0.461262	0.000167813	0.00363908		0.382539	0.00230075	0.0242987
rsRNA-28S	mmu-mir-146b	0.399002	0.00130355	0.0148726		0.540178	8.30249e-06	0.00051948
rsRNA-28S	mmu-mir-148a	0.36876	0.00311282	0.0267597		0.384604	0.00217011	0.0233759
rsRNA-28S	mmu-mir-150	0.499376	3.94708e-05	0.00129799		0.568432	2.26657e-06	0.00023137
rsRNA-28S	mmu-mir-153	-0.389689	0.00171831	0.018		-0.473496	0.000122263	0.00321741
rsRNA-28S	mmu-mir-16-1	0.399434	0.00128671	0.0147193		0.363753	0.00385421	0.0342558
rsRNA-28S	mmu-mir-16-2	0.401546	0.00120721	0.014108		0.367329	0.00350131	0.0321555
rsRNA-28S	mmu-mir-195a	-0.401978	0.00119151	0.0140064		-0.376042	0.00275904	0.0276186
rsRNA-28S	mmu-mir-204	0.378744	0.00235513	0.0221761		0.458387	0.000210206	0.0045921
rsRNA-28S	mmu-mir-29a	-0.471918	0.000113737	0.0027484		-0.42973	0.00055218	0.00889839
rsRNA-28S	mmu-mir-30a	-0.498464	4.0938e-05	0.00133107		-0.620911	1.55439e-07	3.19035e-05
rsRNA-28S	mmu-mir-3473d	0.43198	0.000460648	0.00738259		0.351313	0.00534124	0.0425836
rsRNA-28S	mmu-mir-3535	0.411338	0.000893571	0.0115321		0.578807	1.37279e-06	0.000158032
rsRNA-28S	mmu-mir-421	0.607671	2.52775e-07	3.77404e-05		0.450278	0.000278502	0.00546215
rsRNA-28S	mmu-mir-423	0.600662	3.66909e-07	4.92505e-05		0.390899	0.00181189	0.0205983
rsRNA-28S	mmu-mir-467d	0.452381	0.000229999	0.00458568		0.406059	0.00115745	0.0151039
rsRNA-28S	mmu-mir-5114	0.341926	0.00633231	0.0428851		0.38818	0.00195955	0.0217447
rsRNA-28S	mmu-mir-532	0.527266	1.23413e-05	0.000577685		0.469417	0.000141854	0.00356345
rsRNA-28S	mmu-mir-690	0.334485	0.00763473	0.0487568		0.376646	0.00271321	0.0273043
rsRNA-28S	mmu-mir-92a-1	0.678811	0	0		0.440508	0.000387567	0.00695703
rsRNA-28S	mmu-mir-92a-2	0.644969	2.85321e-08	8.23595e-06		0.427463	0.00059403	0.00931761
rsRNA-28S	mmu-mir-93	0.386137	0.00190554	0.0192473		0.373222	0.00298224	0.0289764
rsRNA-45S	mmu-mir-1198	0.446861	0.000278671	0.00525369		0.380575	0.00243152	0.0253222
rsRNA-45S	mmu-mir-132	0.393193	0.00155002	0.0168344		0.364357	0.00379243	0.033843
rsRNA-45S	mmu-mir-150	0.449789	0.000251788	0.00487422		0.483166	8.53627e-05	0.00252813
rsRNA-45S	mmu-mir-153	-0.453725	0.000219396	0.00444593		-0.479439	9.81553e-05	0.00278847
rsRNA-45S	mmu-mir-16-1	0.471534	0.000115366	0.00277252		0.358515	0.00442831	0.0375075
rsRNA-45S	mmu-mir-16-2	0.473598	0.000106856	0.00262134		0.363249	0.00390638	0.0345686
rsRNA-45S	mmu-mir-183	-0.390937	0.00165657	0.017645		-0.405857	0.00116451	0.0151662
rsRNA-45S	mmu-mir-195a	-0.41345	0.000836492	0.0110535		-0.36884	0.00336106	0.0313458
rsRNA-45S	mmu-mir-23a	-0.3798	0.00228556	0.0217497		-0.428622	0.000572292	0.00908428
rsRNA-45S	mmu-mir-24-1	-0.574117	1.41541e-06	0.00012857		-0.355695	0.00476786	0.0394249
rsRNA-45S	mmu-mir-24-2	-0.514161	2.15551e-05	0.000852328		-0.362695	0.00396449	0.034873
rsRNA-45S	mmu-mir-298	0.381912	0.00215194	0.0208446		0.408627	0.00107071	0.0143178
rsRNA-45S	mmu-mir-29a	-0.484735	7.01163e-05	0.00193782		-0.404548	0.00121139	0.0155247
rsRNA-45S	mmu-mir-30a	-0.551651	4.13637e-06	0.000268647		-0.522299	1.79564e-05	0.000885346
rsRNA-45S	mmu-mir-335	-0.43102	0.000475483	0.00750916		-0.439349	0.000402808	0.0071101
rsRNA-45S	mmu-mir-3473d	0.440476	0.000346641	0.00611363		0.42283	0.000688711	0.0104081
rsRNA-45S	mmu-mir-3473f	0.34999	0.00514572	0.0373514		0.467805	0.000150362	0.00368951
rsRNA-45S	mmu-mir-3535	0.453389	0.000222004	0.00447782		0.405152	0.00118955	0.0153787
rsRNA-45S	mmu-mir-421	0.605799	2.79435e-07	3.96691e-05		0.439954	0.000394789	0.00702004
rsRNA-45S	mmu-mir-532	0.490687	5.56693e-05	0.0016428		0.369746	0.00327934	0.0308444
rsRNA-45S	mmu-mir-664	-0.36972	0.00303151	0.0262257		-0.345824	0.00614516	0.0469568
rsRNA-45S	mmu-mir-690	0.364775	0.00347144	0.028961		0.484274	8.1868e-05	0.00245762
rsRNA-45S	mmu-mir-872	-0.360119	0.00393689	0.0314407		-0.547732	5.924e-06	0.000423918
rsRNA-45S	mmu-mir-874	-0.371544	0.00288224	0.0253137		-0.395029	0.00160677	0.0188993
ysRNA-RNY1	mmu-mir-106b	0.505664	3.06106e-05	0.00108048		0.45194	0.000263036	0.00526409
ysRNA-RNY1	mmu-mir-130b	0.603975	3.07952e-07	4.27823e-05		0.527637	1.43194e-05	0.000750763
ysRNA-RNY1	mmu-mir-132	0.454301	0.000214991	0.00438058		0.538113	9.09394e-06	0.000548441
ysRNA-RNY1	mmu-mir-139	0.606471	2.69573e-07	3.91919e-05		0.488605	6.94379e-05	0.0022263
ysRNA-RNY1	mmu-mir-146b	0.419259	0.000696182	0.00982407		0.633603	7.59472e-08	2.07304e-05
ysRNA-RNY1	mmu-mir-147	0.572485	1.53337e-06	0.000135494		0.553927	4.46834e-06	0.000350025
ysRNA-RNY1	mmu-mir-150	0.565428	2.15906e-06	0.000173118		0.492785	5.91198e-05	0.00201197
ysRNA-RNY1	mmu-mir-155	0.571765	1.58831e-06	0.000138002		0.67883	7.355e-10	4.5288e-07
ysRNA-RNY1	mmu-mir-15b	0.573397	1.46635e-06	0.000132272		0.544459	6.86294e-06	0.000463145
ysRNA-RNY1	mmu-mir-16-2	0.480751	8.16486e-05	0.00215783		0.342197	0.00673303	0.049699
ysRNA-RNY1	mmu-mir-18a	0.416523	0.000759367	0.0103884		0.431291	0.000524932	0.00859532
ysRNA-RNY1	mmu-mir-1943	0.628984	7.6938e-08	1.62502e-05		0.343054	0.00658993	0.0491359
ysRNA-RNY1	mmu-mir-211	0.428667	0.00051369	0.00789187		0.383899	0.00221395	0.0237131
ysRNA-RNY1	mmu-mir-212	0.468702	0.000128063	0.00300538		0.668052	6.23395e-09	3.0566e-06
ysRNA-RNY1	mmu-mir-214	0.432076	0.000459188	0.00737284		0.521493	1.8575e-05	0.000902403
ysRNA-RNY1	mmu-mir-21a	0.467598	0.000133353	0.00309597		0.362041	0.00403415	0.0352632
ysRNA-RNY1	mmu-mir-223	0.59687	4.47524e-07	5.67133e-05		0.66921	5.46594e-09	2.78311e-06
ysRNA-RNY1	mmu-mir-29b-1	0.460829	0.000170438	0.00367759		0.366422	0.00358794	0.0326453
ysRNA-RNY1	mmu-mir-30a	-0.451037	0.000241071	0.0047302		-0.680441	1.75225e-10	1.1896e-07
ysRNA-RNY1	mmu-mir-324	0.496688	4.39415e-05	0.00139555		0.374732	0.00286074	0.0282205
ysRNA-RNY1	mmu-mir-339	0.369912	0.00301548	0.0261131		0.48508	7.941e-05	0.00241949
ysRNA-RNY1	mmu-mir-342	0.589766	6.4581e-07	7.01988e-05		0.561935	3.08175e-06	0.0002863
ysRNA-RNY1	mmu-mir-3473d	0.370632	0.00295604	0.025787		0.42424	0.000658536	0.010067
ysRNA-RNY1	mmu-mir-3535	0.492608	5.16332e-05	0.00155906		0.549243	5.53265e-06	0.000405784
ysRNA-RNY1	mmu-mir-363	0.50312	3.3945e-05	0.00115578		0.421873	0.000709897	0.0106613
ysRNA-RNY1	mmu-mir-3969	0.352439	0.00482678	0.0358681		0.597945	5.25559e-07	7.86171e-05
ysRNA-RNY1	mmu-mir-421	0.3678	0.00319607	0.0272947		0.401073	0.00134419	0.0167247
ysRNA-RNY1	mmu-mir-423	0.482047	7.77175e-05	0.00208577		0.405958	0.00116098	0.015135
ysRNA-RNY1	mmu-mir-467d	0.389161	0.00174505	0.0181739		0.436378	0.000444442	0.00758214
ysRNA-RNY1	mmu-mir-500	0.479263	8.63885e-05	0.00222869		0.595074	6.08773e-07	8.66585e-05
ysRNA-RNY1	mmu-mir-511	0.356903	0.00429003	0.0331995		0.438997	0.000407554	0.00715571
ysRNA-RNY1	mmu-mir-5114	0.40505	0.00108506	0.0131785		0.35645	0.00467472	0.0388489
ysRNA-RNY1	mmu-mir-532	0.338278	0.00694415	0.0457525		0.544509	6.84749e-06	0.000463145
ysRNA-RNY1	mmu-mir-7b	0.340102	0.00663202	0.0443337		0.590189	7.79879e-07	0.000100726
ysRNA-RNY1	mmu-mir-877	0.466542	0.000138601	0.00317804		0.372265	0.00306155	0.0294444
ysRNA-RNY3	mmu-mir-106b	0.433612	0.000436396	0.00715276		0.363098	0.00392215	0.0346387
ysRNA-RNY3	mmu-mir-1198	0.479983	8.40641e-05	0.00219267		0.574173	1.72017e-06	0.000188203
ysRNA-RNY3	mmu-mir-128-1	0.373704	0.002714	0.0243632		0.41321	0.000930434	0.0129318
ysRNA-RNY3	mmu-mir-128-2	0.34999	0.00514572	0.0373514		0.403138	0.00126378	0.0159948
ysRNA-RNY3	mmu-mir-130b	0.649626	2.06774e-08	6.24625e-06		0.529853	1.30225e-05	0.000705103
ysRNA-RNY3	mmu-mir-132	0.503264	3.37476e-05	0.00115056		0.466042	0.000160202	0.0038421
ysRNA-RNY3	mmu-mir-142a	0.389881	0.00170868	0.017957		0.395482	0.00158558	0.018725
ysRNA-RNY3	mmu-mir-146b	0.414699	0.000804341	0.0107874		0.492836	5.90047e-05	0.00201064
ysRNA-RNY3	mmu-mir-147	0.389305	0.00173772	0.0181448		0.596082	5.78243e-07	8.32073e-05
ysRNA-RNY3	mmu-mir-150	0.570805	1.66448e-06	0.000141643		0.453502	0.000249228	0.00509561
ysRNA-RNY3	mmu-mir-153	-0.382728	0.00210222	0.0204929		-0.451789	0.000264408	0.00528358
ysRNA-RNY3	mmu-mir-155	0.401786	0.00119846	0.01405		0.443479	0.000350851	0.00647351
ysRNA-RNY3	mmu-mir-15b	0.366119	0.00334654	0.0281724		0.554481	4.35607e-06	0.000343261
ysRNA-RNY3	mmu-mir-195a	-0.385225	0.00195648	0.0195115		-0.444134	0.000343202	0.00637681
ysRNA-RNY3	mmu-mir-208b	-0.345526	0.00577564	0.0403674		-0.351364	0.00533432	0.0425412
ysRNA-RNY3	mmu-mir-21a	0.367127	0.00325552	0.027648		0.385762	0.00209978	0.0228319
ysRNA-RNY3	mmu-mir-298	0.528322	1.17884e-05	0.0005609		0.383848	0.00221711	0.0237278
ysRNA-RNY3	mmu-mir-30a	-0.615063	1.69151e-07	2.79897e-05		-0.672232	3.68598e-09	1.95188e-06
ysRNA-RNY3	mmu-mir-335	-0.404954	0.00108825	0.0132049		-0.402231	0.00129853	0.0162944
ysRNA-RNY3	mmu-mir-3473d	0.418059	0.000723281	0.0100689		0.474	0.000120026	0.00317793
ysRNA-RNY3	mmu-mir-3535	0.411146	0.000898931	0.0115668		0.427312	0.00059692	0.00934634
ysRNA-RNY3	mmu-mir-363	0.413162	0.000844076	0.0111254		0.399008	0.00142919	0.0174541
ysRNA-RNY3	mmu-mir-421	0.652026	1.73472e-08	5.42968e-06		0.542545	7.47482e-06	0.000487465
ysRNA-RNY3	mmu-mir-423	0.735935	0	0		0.476719	0.000108584	0.00299164
ysRNA-RNY3	mmu-mir-467d	0.501248	3.66111e-05	0.00122095		0.429125	0.000563069	0.00899178
ysRNA-RNY3	mmu-mir-5114	0.379944	0.00227622	0.0217085		0.374229	0.00290074	0.0284877
ysRNA-RNY3	mmu-mir-532	0.429051	0.000507267	0.00783023		0.465337	0.000164302	0.0039262
ysRNA-RNY3	mmu-mir-664	-0.370632	0.00295604	0.025787		-0.37997	0.00247307	0.0255879
ysRNA-RNY3	mmu-mir-677	0.337606	0.00706237	0.0462033		0.401526	0.00132615	0.0165469
ysRNA-RNY3	mmu-mir-92a-1	0.68798	0	0		0.509859	3.00348e-05	0.0012484
ysRNA-RNY3	mmu-mir-92a-2	0.677035	0	0		0.544862	6.74026e-06	0.000459953
GtsRNA-Ala-AGC	mmu-let-7k	0.498848	4.03141e-05	0.00131573		0.672635	3.4712e-09	1.90441e-06
GtsRNA-Ala-AGC	mmu-mir-100	0.374376	0.00266348	0.0241264		0.697162	0	0
GtsRNA-Ala-AGC	mmu-mir-106b	0.440524	0.000346077	0.00611199		0.63456	7.18222e-08	2.00172e-05
GtsRNA-Ala-AGC	mmu-mir-125a	0.505136	3.12765e-05	0.00109065		0.657576	1.59866e-08	6.61369e-06
GtsRNA-Ala-AGC	mmu-mir-125b-1	0.527122	1.24186e-05	0.000579213		0.687039	0	0
GtsRNA-Ala-AGC	mmu-mir-125b-2	0.531154	1.0418e-05	0.000512591		0.690867	0	0
GtsRNA-Ala-AGC	mmu-mir-128-1	0.395161	0.00146216	0.0161777		0.421621	0.00071557	0.0107162
GtsRNA-Ala-AGC	mmu-mir-128-2	0.383545	0.00205354	0.0201773		0.42837	0.000576955	0.00913092
GtsRNA-Ala-AGC	mmu-mir-130b	0.43102	0.000475483	0.00750916		0.49752	4.91589e-05	0.00176605
GtsRNA-Ala-AGC	mmu-mir-149	0.483823	7.26145e-05	0.00198783		0.616882	1.93658e-07	3.70902e-05
GtsRNA-Ala-AGC	mmu-mir-150	0.555204	3.50592e-06	0.000240858		0.38541	0.00212096	0.0230056
GtsRNA-Ala-AGC	mmu-mir-181a-1	-0.387961	0.00180722	0.018594		-0.406915	0.00112786	0.0148568
GtsRNA-Ala-AGC	mmu-mir-181a-2	-0.384457	0.00200033	0.0198573		-0.406663	0.00113649	0.0149334
GtsRNA-Ala-AGC	mmu-mir-18a	0.370536	0.0029639	0.025804		0.558107	3.68424e-06	0.000313658
GtsRNA-Ala-AGC	mmu-mir-1981	0.359639	0.0039879	0.0317019		0.478835	0.000100389	0.00282767
GtsRNA-Ala-AGC	mmu-mir-200b	0.375528	0.00257883	0.0236066		0.456876	0.000221629	0.00472851
GtsRNA-Ala-AGC	mmu-mir-212	0.671467	2.01003e-09	8.28867e-07		0.767772	0	0
GtsRNA-Ala-AGC	mmu-mir-223	0.49256	5.17307e-05	0.00155906		0.631941	8.36225e-08	2.21407e-05
GtsRNA-Ala-AGC	mmu-mir-224	0.447869	0.000269133	0.00512595		0.503009	3.95664e-05	0.00152047
GtsRNA-Ala-AGC	mmu-mir-28c	0.39857	0.00132058	0.0149879		0.595729	5.88759e-07	8.42626e-05
GtsRNA-Ala-AGC	mmu-mir-301a	-0.444652	0.000300657	0.00551608		-0.562388	3.01691e-06	0.000281263
GtsRNA-Ala-AGC	mmu-mir-30a	-0.496832	4.36905e-05	0.00139268		-0.564806	2.69228e-06	0.000260158
GtsRNA-Ala-AGC	mmu-mir-339	0.410042	0.000930324	0.0118417		0.572763	1.84145e-06	0.000199004
GtsRNA-Ala-AGC	mmu-mir-342	0.393385	0.00154124	0.0167882		0.502254	4.07744e-05	0.00155336
GtsRNA-Ala-AGC	mmu-mir-361	0.334965	0.0075441	0.0483087		0.490771	6.39007e-05	0.00209913
GtsRNA-Ala-AGC	mmu-mir-363	0.348166	0.00539536	0.0386558		0.380373	0.0024453	0.0253998
GtsRNA-Ala-AGC	mmu-mir-3969	0.566676	2.03318e-06	0.000165063		0.616781	1.94718e-07	3.70902e-05
GtsRNA-Ala-AGC	mmu-mir-3970	0.6827	0	0		0.678024	1.03693e-09	6.10107e-07
GtsRNA-Ala-AGC	mmu-mir-409	0.573733	1.44237e-06	0.000130562		0.736949	0	0
GtsRNA-Ala-AGC	mmu-mir-423	0.374376	0.00266348	0.0241264		0.397648	0.00148778	0.0178487
GtsRNA-Ala-AGC	mmu-mir-484	0.553859	3.73299e-06	0.000252459		0.625192	1.22622e-07	2.72829e-05
GtsRNA-Ala-AGC	mmu-mir-500	0.4411	0.000339383	0.00601422		0.752159	0	0
GtsRNA-Ala-AGC	mmu-mir-501	0.552899	3.90359e-06	0.000260276		0.841656	0	0
GtsRNA-Ala-AGC	mmu-mir-503	0.367896	0.00318765	0.0272498		0.616328	1.99555e-07	3.77401e-05
GtsRNA-Ala-AGC	mmu-mir-5121	0.442108	0.000327954	0.00589205		0.490267	6.51507e-05	0.00212438
GtsRNA-Ala-AGC	mmu-mir-6395	0.392041	0.00160363	0.0172081		0.623228	1.36784e-07	2.94441e-05
GtsRNA-Ala-AGC	mmu-mir-674	0.491503	5.39195e-05	0.00161194		0.619451	1.68392e-07	3.32726e-05
GtsRNA-Ala-AGC	mmu-mir-96	0.373896	0.00269948	0.0242832		0.624084	1.30434e-07	2.83074e-05
GtsRNA-Ala-AGC	mmu-mir-99a	0.373128	0.00275798	0.0245965		0.701544	0	0
GtsRNA-Ala-AGC	mmu-mir-99b	0.37308	0.00276168	0.0246033		0.691672	0	0
GtsRNA-Ala-CGC	mmu-mir-106b	0.565236	2.17907e-06	0.000174185		0.549092	5.57066e-06	0.000407443
GtsRNA-Ala-CGC	mmu-mir-1198	0.47475	0.000102361	0.00253745		0.411196	0.000989902	0.0135171
GtsRNA-Ala-CGC	mmu-mir-130b	0.468078	0.000131029	0.0030584		0.393065	0.00170156	0.0196392
GtsRNA-Ala-CGC	mmu-mir-150	0.755088	0	0		0.533379	1.11833e-05	0.000639524
GtsRNA-Ala-CGC	mmu-mir-15b	0.345142	0.00583289	0.0406145		0.399763	0.00139754	0.0171786
GtsRNA-Ala-CGC	mmu-mir-212	0.386377	0.00189233	0.0191853		0.514543	2.47985e-05	0.00110537
GtsRNA-Ala-CGC	mmu-mir-223	0.396313	0.00141284	0.0157596		0.578908	1.36603e-06	0.000157941
GtsRNA-Ala-CGC	mmu-mir-28c	0.356039	0.00438957	0.0336888		0.342399	0.00669912	0.0496425
GtsRNA-Ala-CGC	mmu-mir-298	0.353111	0.00474235	0.0354333		0.374682	0.00286472	0.0282387
GtsRNA-Ala-CGC	mmu-mir-301a	-0.432028	0.000459918	0.00737999		-0.592405	6.97261e-07	9.56548e-05
GtsRNA-Ala-CGC	mmu-mir-30a	-0.523089	1.47744e-05	0.000657231		-0.511621	2.79539e-05	0.00119184
GtsRNA-Ala-CGC	mmu-mir-324	0.430156	0.000489206	0.00766069		0.351011	0.00538295	0.0428258
GtsRNA-Ala-CGC	mmu-mir-331	0.759601	0	0		0.391907	0.0017598	0.0201445
GtsRNA-Ala-CGC	mmu-mir-342	0.34015	0.00662397	0.0443173		0.432601	0.000503031	0.00834508
GtsRNA-Ala-CGC	mmu-mir-3473d	0.342022	0.00631688	0.0428476		0.481856	8.96705e-05	0.00260044
GtsRNA-Ala-CGC	mmu-mir-363	0.374472	0.00265633	0.0240869		0.357004	0.00460744	0.0384709
GtsRNA-Ala-CGC	mmu-mir-3969	0.445084	0.000296234	0.0054697		0.485231	7.89568e-05	0.00241681
GtsRNA-Ala-CGC	mmu-mir-3970	0.438988	0.000364523	0.00632595		0.422074	0.000705388	0.0106057
GtsRNA-Ala-CGC	mmu-mir-92a-2	0.413642	0.000831471	0.0110096		0.352321	0.00520429	0.0418064
GtsRNA-Ala-TGC	mmu-mir-106b	0.580693	1.02172e-06	0.000100925		0.557906	3.71885e-06	0.000314581
GtsRNA-Ala-TGC	mmu-mir-1198	0.486463	6.55998e-05	0.00184982		0.422931	0.000686514	0.0103808
GtsRNA-Ala-TGC	mmu-mir-1306	0.741215	0	0		0.350659	0.00543196	0.0430347
GtsRNA-Ala-TGC	mmu-mir-130b	0.471294	0.000116395	0.00278438		0.37992	0.00247656	0.0256141
GtsRNA-Ala-TGC	mmu-mir-150	0.763777	0	0		0.534839	1.04951e-05	0.000613416
GtsRNA-Ala-TGC	mmu-mir-15b	0.355751	0.00442321	0.0338869		0.386115	0.00207878	0.0226875
GtsRNA-Ala-TGC	mmu-mir-212	0.367512	0.00322143	0.0274302		0.486742	7.45545e-05	0.00232952
GtsRNA-Ala-TGC	mmu-mir-223	0.399674	0.00127745	0.0146455		0.555841	4.09164e-06	0.000331056
GtsRNA-Ala-TGC	mmu-mir-28c	0.351382	0.00496215	0.0364157		0.34391	0.00644952	0.0484849
GtsRNA-Ala-TGC	mmu-mir-298	0.361463	0.00379715	0.0306545		0.371459	0.00312979	0.0298837
GtsRNA-Ala-TGC	mmu-mir-301a	-0.437452	0.000383865	0.00653501		-0.574576	1.68694e-06	0.000186883
GtsRNA-Ala-TGC	mmu-mir-30a	-0.521841	1.55843e-05	0.000678164		-0.509053	3.10333e-05	0.0012739
GtsRNA-Ala-TGC	mmu-mir-324	0.431452	0.000468754	0.00744178		0.375085	0.00283304	0.0280412
GtsRNA-Ala-TGC	mmu-mir-331	0.766849	0	0		0.423031	0.000684324	0.0103655
GtsRNA-Ala-TGC	mmu-mir-342	0.349366	0.00522995	0.0378149		0.447206	0.000309306	0.00593011
GtsRNA-Ala-TGC	mmu-mir-3473d	0.346342	0.00565565	0.0397809		0.470877	0.00013453	0.00343156
GtsRNA-Ala-TGC	mmu-mir-3969	0.446909	0.00027821	0.00524881		0.477072	0.000107176	0.00297697
GtsRNA-Ala-TGC	mmu-mir-3970	0.421323	0.000651724	0.00941141		0.417088	0.000824991	0.0118972
GtsRNA-Ala-TGC	mmu-mir-92a-2	0.424251	0.000593082	0.00883467		0.354234	0.00495261	0.0404723
GtsRNA-Arg-CCG	mmu-mir-10a	-0.440188	0.000350038	0.00616517		-0.355393	0.00480558	0.0396131
GtsRNA-Arg-CCG	mmu-mir-1191a	0.46299	0.000157682	0.00348927		0.393266	0.00169161	0.0195585
GtsRNA-Arg-CCG	mmu-mir-130b	0.487807	6.22749e-05	0.0017798		0.357307	0.00457111	0.0383368
GtsRNA-Arg-CCG	mmu-mir-3473d	0.385081	0.00196464	0.0195703		0.440961	0.000381748	0.00689465
GtsRNA-Arg-CCG	mmu-mir-6395	0.386521	0.00188445	0.0191459		0.437536	0.000427765	0.00739774
GtsRNA-Arg-CCG	mmu-mir-690	0.445661	0.00029043	0.00540478		0.454005	0.000244918	0.00504253
GtsRNA-Arg-CCT	mmu-mir-130b	0.468894	0.000127163	0.00298696		0.613759	2.29173e-07	4.24322e-05
GtsRNA-Arg-CCT	mmu-mir-132	0.537298	7.94112e-06	0.000419314		0.36335	0.0038959	0.0345335
GtsRNA-Arg-CCT	mmu-mir-139	0.387625	0.00182498	0.0186879		0.429579	0.000554884	0.00891484
GtsRNA-Arg-CCT	mmu-mir-142a	0.429964	0.000492304	0.00767221		0.508499	3.17376e-05	0.00129279
GtsRNA-Arg-CCT	mmu-mir-146b	0.464046	0.00015177	0.00339024		0.362645	0.00396981	0.0348966
GtsRNA-Arg-CCT	mmu-mir-147	0.420267	0.000674136	0.00963332		0.493188	5.82043e-05	0.00199363
GtsRNA-Arg-CCT	mmu-mir-155	0.46731	0.000134766	0.00311208		0.43396	0.000481173	0.00807864
GtsRNA-Arg-CCT	mmu-mir-18a	0.415899	0.000774489	0.0105282		0.439903	0.000395452	0.0070271
GtsRNA-Arg-CCT	mmu-mir-212	0.376056	0.00254085	0.0233411		0.531817	1.19655e-05	0.000664175
GtsRNA-Arg-CCT	mmu-mir-21b	0.392425	0.00158558	0.017092		0.428017	0.000583541	0.00919121
GtsRNA-Arg-CCT	mmu-mir-21c	0.459005	0.000181943	0.00384911		0.442522	0.000362312	0.00661581
GtsRNA-Arg-CCT	mmu-mir-298	0.345478	0.00578277	0.0403737		0.483468	8.43962e-05	0.00251074
GtsRNA-Arg-CCT	mmu-mir-340	0.342022	0.00631688	0.0428476		0.398403	0.00145497	0.0176469
GtsRNA-Arg-CCT	mmu-mir-3964	0.481855	7.82886e-05	0.00209676		0.549596	5.4449e-06	0.000400457
GtsRNA-Arg-CCT	mmu-mir-3969	0.378264	0.00238737	0.0223501		0.433356	0.000490778	0.00819832
GtsRNA-Arg-CCT	mmu-mir-3970	0.418587	0.000711241	0.0099501		0.453804	0.000246634	0.00506211
GtsRNA-Arg-CCT	mmu-mir-421	0.432748	0.000449086	0.0072872		0.419456	0.000766087	0.0112251
GtsRNA-Arg-CCT	mmu-mir-6395	0.4411	0.000339383	0.00601422		0.673894	2.83152e-09	1.59511e-06
GtsRNA-Arg-CCT	mmu-mir-92a-2	0.44038	0.00034777	0.00612938		0.389539	0.00188442	0.0211414
GtsRNA-Arg-TCG	mmu-let-7a-1	0.448781	0.000260762	0.00499582		0.367833	0.00345399	0.0318757
GtsRNA-Arg-TCG	mmu-let-7a-2	0.448781	0.000260762	0.00499582		0.368487	0.00339333	0.0315025
GtsRNA-Arg-TCG	mmu-let-7d	0.511665	2.39155e-05	0.000907008		0.373524	0.00295757	0.0287896
GtsRNA-Arg-TCG	mmu-let-7e	0.532306	9.9044e-06	0.000491043		0.37851	0.00257614	0.0263353
GtsRNA-Arg-TCG	mmu-let-7g	0.34759	0.00547638	0.0389677		0.352572	0.00517054	0.041649
GtsRNA-Arg-TCG	mmu-let-7j	0.489727	5.77953e-05	0.00168894		0.375135	0.0028291	0.0280127
GtsRNA-Arg-TCG	mmu-let-7k	0.508257	2.75288e-05	0.000993293		0.450732	0.000274203	0.00541393
GtsRNA-Arg-TCG	mmu-mir-101c	0.425835	0.000563402	0.00849977		0.355594	0.0047804	0.039467
GtsRNA-Arg-TCG	mmu-mir-106a	0.469086	0.000126269	0.00296864		0.355091	0.00484356	0.039827
GtsRNA-Arg-TCG	mmu-mir-1191a	0.549107	4.65198e-06	0.000288434		0.456876	0.000221629	0.00472851
GtsRNA-Arg-TCG	mmu-mir-1195	0.391321	0.00163798	0.0174972		0.481101	9.22462e-05	0.00265767
GtsRNA-Arg-TCG	mmu-mir-1198	0.671899	1.82811e-09	7.91542e-07		0.424492	0.000653276	0.0100155
GtsRNA-Arg-TCG	mmu-mir-128-1	0.620296	1.26492e-07	2.33924e-05		0.42011	0.000750483	0.0110699
GtsRNA-Arg-TCG	mmu-mir-128-2	0.615111	1.68705e-07	2.79897e-05		0.436982	0.000435668	0.00749525
GtsRNA-Arg-TCG	mmu-mir-134	0.433036	0.000444819	0.00725421		0.395029	0.00160677	0.0188993
GtsRNA-Arg-TCG	mmu-mir-148a	0.466638	0.000138116	0.00316972		0.357004	0.00460744	0.0384709
GtsRNA-Arg-TCG	mmu-mir-148b	0.516417	1.96104e-05	0.000792314		0.342046	0.00675857	0.0498042
GtsRNA-Arg-TCG	mmu-mir-150	0.526498	1.27586e-05	0.000587686		0.371912	0.00309124	0.0296439
GtsRNA-Arg-TCG	mmu-mir-1839	0.493088	5.06675e-05	0.00153772		0.39513	0.00160204	0.0188688
GtsRNA-Arg-TCG	mmu-mir-1954	0.569988	1.73193e-06	0.000144674		0.478583	0.000101334	0.00284519
GtsRNA-Arg-TCG	mmu-mir-199a-1	0.480271	8.31507e-05	0.0021754		0.384654	0.00216701	0.0233615
GtsRNA-Arg-TCG	mmu-mir-199a-2	0.483295	7.40983e-05	0.00201941		0.384201	0.00219507	0.023568
GtsRNA-Arg-TCG	mmu-mir-199b	0.485407	6.83267e-05	0.00190049		0.383949	0.00221079	0.023708
GtsRNA-Arg-TCG	mmu-mir-19a	0.351238	0.00498086	0.0364912		0.391353	0.00178828	0.0203649
GtsRNA-Arg-TCG	mmu-mir-203	0.421659	0.000644736	0.00932606		0.456977	0.00022085	0.00472331
GtsRNA-Arg-TCG	mmu-mir-223	0.415371	0.000787497	0.0106277		0.371006	0.00316877	0.0301906
GtsRNA-Arg-TCG	mmu-mir-28c	0.540227	6.96609e-06	0.000380193		0.419254	0.000770947	0.0112838
GtsRNA-Arg-TCG	mmu-mir-30a	-0.46155	0.000166084	0.00361365		-0.375135	0.0028291	0.0280127
GtsRNA-Arg-TCG	mmu-mir-320	0.521265	1.59719e-05	0.000691206		0.362645	0.00396981	0.0348966
GtsRNA-Arg-TCG	mmu-mir-340	0.377784	0.00242001	0.0225743		0.351615	0.00529983	0.0423682
GtsRNA-Arg-TCG	mmu-mir-3470a	0.464286	0.000150456	0.00336666		0.44771	0.000304051	0.0058463
GtsRNA-Arg-TCG	mmu-mir-3470b	0.47571	9.87504e-05	0.00246914		0.469668	0.000140566	0.00354764
GtsRNA-Arg-TCG	mmu-mir-3471-1	0.353255	0.00472443	0.0353197		0.452545	0.00025761	0.00520666
GtsRNA-Arg-TCG	mmu-mir-3471-2	0.383545	0.00205354	0.0201773		0.468057	0.000149002	0.0036733
GtsRNA-Arg-TCG	mmu-mir-3473d	0.480943	8.10548e-05	0.0021487		0.488504	6.97059e-05	0.0022263
GtsRNA-Arg-TCG	mmu-mir-3473f	0.479551	8.54517e-05	0.00221111		0.558712	3.58225e-06	0.000309958
GtsRNA-Arg-TCG	mmu-mir-378c	0.478399	8.92562e-05	0.00228452		0.351112	0.00536901	0.0427406
GtsRNA-Arg-TCG	mmu-mir-378d	0.460925	0.000169852	0.00367103		0.450631	0.000275153	0.00542056
GtsRNA-Arg-TCG	mmu-mir-3969	0.522609	1.50811e-05	0.000665181		0.480446	9.45336e-05	0.00270299
GtsRNA-Arg-TCG	mmu-mir-3970	0.480559	8.22464e-05	0.00216263		0.348191	0.00578628	0.0449408
GtsRNA-Arg-TCG	mmu-mir-423	0.635609	5.18056e-08	1.24616e-05		0.439601	0.000399449	0.00708386
GtsRNA-Arg-TCG	mmu-mir-484	0.473838	0.000105905	0.00260539		0.366322	0.00359768	0.0327115
GtsRNA-Arg-TCG	mmu-mir-5098	0.571525	1.60704e-06	0.000138567		0.461056	0.000191338	0.00434854
GtsRNA-Arg-TCG	mmu-mir-532	0.549011	4.67257e-06	0.000289021		0.498376	4.7533e-05	0.00172875
GtsRNA-Arg-TCG	mmu-mir-6395	0.373032	0.00276537	0.0246033		0.356803	0.00463181	0.0386013
GtsRNA-Arg-TCG	mmu-mir-690	0.406586	0.00103513	0.0128178		0.397497	0.00149442	0.0178878
GtsRNA-Arg-TCG	mmu-mir-8111	0.528562	1.1666e-05	0.000557118		0.430536	0.000537959	0.00876526
GtsRNA-Arg-TCG	mmu-mir-92a-2	0.613287	1.86456e-07	3.00582e-05		0.428219	0.000579769	0.00916451
GtsRNA-Arg-TCT	mmu-mir-106b	0.46419	0.00015098	0.00337549		0.408224	0.00108392	0.014436
GtsRNA-Arg-TCT	mmu-mir-1191a	0.582373	9.39256e-07	9.34901e-05		0.542394	7.52524e-06	0.000488052
GtsRNA-Arg-TCT	mmu-mir-1198	0.579877	1.0642e-06	0.00010316		0.377402	0.00265687	0.0269112
GtsRNA-Arg-TCT	mmu-mir-130b	0.59135	5.95446e-07	6.66771e-05		0.500642	4.34668e-05	0.00163013
GtsRNA-Arg-TCT	mmu-mir-132	0.60047	3.70636e-07	4.92505e-05		0.352723	0.00515038	0.0415372
GtsRNA-Arg-TCT	mmu-mir-139	0.357191	0.00425729	0.0330545		0.49344	5.76389e-05	0.00198713
GtsRNA-Arg-TCT	mmu-mir-142a	0.423243	0.000612704	0.00902349		0.466747	0.000156197	0.0037872
GtsRNA-Arg-TCT	mmu-mir-146b	0.623608	1.04903e-07	2.08036e-05		0.423988	0.000663834	0.0101305
GtsRNA-Arg-TCT	mmu-mir-147	0.422283	0.00063194	0.00920244		0.575886	1.58307e-06	0.000177606
GtsRNA-Arg-TCT	mmu-mir-150	0.425163	0.000575824	0.00863204		0.384906	0.00215156	0.0232518
GtsRNA-Arg-TCT	mmu-mir-155	0.559044	2.9268e-06	0.000209838		0.517967	2.15225e-05	0.000999739
GtsRNA-Arg-TCT	mmu-mir-18a	0.418731	0.00070799	0.0099251		0.387877	0.0019766	0.0218607
GtsRNA-Arg-TCT	mmu-mir-211	0.453677	0.000219767	0.00444651		0.387827	0.00197946	0.0218649
GtsRNA-Arg-TCT	mmu-mir-21a	0.475998	9.76903e-05	0.0024592		0.375337	0.00281339	0.0279513
GtsRNA-Arg-TCT	mmu-mir-223	0.502736	3.44767e-05	0.00117081		0.618695	1.75482e-07	3.44166e-05
GtsRNA-Arg-TCT	mmu-mir-298	0.491263	5.44288e-05	0.00161971		0.384856	0.00215464	0.0232756
GtsRNA-Arg-TCT	mmu-mir-30a	-0.519633	1.71197e-05	0.000724353		-0.493742	5.6967e-05	0.00197423
GtsRNA-Arg-TCT	mmu-mir-340	0.462558	0.00016016	0.00351716		0.494044	5.63024e-05	0.00195632
GtsRNA-Arg-TCT	mmu-mir-341	0.399674	0.00127745	0.0146455		0.390647	0.00182513	0.0206955
GtsRNA-Arg-TCT	mmu-mir-342	0.407162	0.00101695	0.0126894		0.448213	0.000298878	0.00576359
GtsRNA-Arg-TCT	mmu-mir-3470a	0.514929	2.08737e-05	0.000831715		0.374833	0.0028528	0.0281947
GtsRNA-Arg-TCT	mmu-mir-3470b	0.525106	1.35487e-05	0.000616428		0.409534	0.00104153	0.0140626
GtsRNA-Arg-TCT	mmu-mir-3471-2	0.350806	0.00503739	0.0368016		0.428068	0.000582596	0.00918726
GtsRNA-Arg-TCT	mmu-mir-3473d	0.699885	0	0		0.641611	4.70698e-08	1.48365e-05
GtsRNA-Arg-TCT	mmu-mir-3473f	0.558708	2.97362e-06	0.000211649		0.622926	1.39093e-07	2.94621e-05
GtsRNA-Arg-TCT	mmu-mir-3964	0.467694	0.000132885	0.00308786		0.51137	2.82427e-05	0.00119645
GtsRNA-Arg-TCT	mmu-mir-3969	0.514737	2.10421e-05	0.000837142		0.345672	0.00616871	0.0470418
GtsRNA-Arg-TCT	mmu-mir-500	0.373224	0.00275061	0.0245392		0.492483	5.98152e-05	0.00202523
GtsRNA-Arg-TCT	mmu-mir-532	0.614439	1.75052e-07	2.87828e-05		0.51137	2.82427e-05	0.00119645
GtsRNA-Arg-TCT	mmu-mir-6395	0.503552	3.3356e-05	0.0011402		0.51696	2.24415e-05	0.00102445
GtsRNA-Arg-TCT	mmu-mir-690	0.662874	6.78462e-09	2.63071e-06		0.547027	6.1154e-06	0.00043161
GtsRNA-Arg-TCT	mmu-mir-8111	0.362759	0.00366659	0.0299919		0.423485	0.000674548	0.0102644
GtsRNA-Arg-TCT	mmu-mir-92a-2	0.560964	2.67232e-06	0.000200648		0.34804	0.00580862	0.0450483
GtsRNA-Asn-GTT	mmu-mir-101b	0.377688	0.00242659	0.0226194		0.408426	0.0010773	0.0143696
GtsRNA-Asn-GTT	mmu-mir-103-1	0.356903	0.00429003	0.0331995		0.504168	3.77786e-05	0.00147098
GtsRNA-Asn-GTT	mmu-mir-103-2	0.357287	0.00424643	0.0329997		0.502959	3.96459e-05	0.00152131
GtsRNA-Asn-GTT	mmu-mir-107	0.416379	0.000762833	0.0104194		0.532271	1.17333e-05	0.000659581
GtsRNA-Asn-GTT	mmu-mir-1199	0.460733	0.000171027	0.00368416		0.49626	5.16439e-05	0.00183294
GtsRNA-Asn-GTT	mmu-mir-140	0.431596	0.000466531	0.00742192		0.39649	0.00153939	0.0182938
GtsRNA-Asn-GTT	mmu-mir-148a	0.588902	6.74961e-07	7.24579e-05		0.389338	0.00189538	0.0212195
GtsRNA-Asn-GTT	mmu-mir-148b	0.50624	2.98993e-05	0.00105969		0.402886	0.00127335	0.0160775
GtsRNA-Asn-GTT	mmu-mir-182	0.404858	0.00109145	0.0132067		0.461157	0.000190657	0.0043368
GtsRNA-Asn-GTT	mmu-mir-1839	0.387385	0.00183776	0.0187744		0.4049	0.00119861	0.0154356
GtsRNA-Asn-GTT	mmu-mir-1968	0.395161	0.00146216	0.0161777		0.38959	0.00188169	0.0211377
GtsRNA-Asn-GTT	mmu-mir-203	0.509793	2.58415e-05	0.000946879		0.377452	0.00265315	0.0268839
GtsRNA-Asn-GTT	mmu-mir-219a-1	0.371064	0.00292087	0.0255833		0.344262	0.00639248	0.0481655
GtsRNA-Asn-GTT	mmu-mir-222	0.405818	0.00105983	0.0130181		0.377301	0.00266432	0.0269661
GtsRNA-Asn-GTT	mmu-mir-301b	0.493808	4.92503e-05	0.00150881		0.589333	8.14225e-07	0.000103411
GtsRNA-Asn-GTT	mmu-mir-31	0.507056	2.89178e-05	0.00103479		0.400922	0.00135025	0.0167685
GtsRNA-Asn-GTT	mmu-mir-328	0.340294	0.00659989	0.044236		0.403994	0.00123173	0.0157549
GtsRNA-Asn-GTT	mmu-mir-330	0.412346	0.000865902	0.0113269		0.590239	7.77902e-07	0.000100726
GtsRNA-Asn-GTT	mmu-mir-34c	0.420027	0.000679327	0.00968618		0.50306	3.94871e-05	0.00151962
GtsRNA-Asn-GTT	mmu-mir-3535	0.56394	2.31878e-06	0.000180358		0.52663	1.4948e-05	0.000773006
GtsRNA-Asn-GTT	mmu-mir-365-1	0.352247	0.00485115	0.0359669		0.46579	0.000161656	0.00387344
GtsRNA-Asn-GTT	mmu-mir-365-2	0.344998	0.00585448	0.0407321		0.452242	0.00026031	0.00524522
GtsRNA-Asn-GTT	mmu-mir-375	0.37836	0.00238089	0.0223297		0.43114	0.000527514	0.00862693
GtsRNA-Asn-GTT	mmu-mir-378a	0.46563	0.000143286	0.00325956		0.500239	4.41652e-05	0.00164699
GtsRNA-Asn-GTT	mmu-mir-378c	0.503744	3.30973e-05	0.00113435		0.538314	9.01372e-06	0.000544877
GtsRNA-Asn-GTT	mmu-mir-378d	0.406778	0.00102904	0.0127911		0.365919	0.00363689	0.0329097
GtsRNA-Asn-GTT	mmu-mir-411	0.439036	0.000363933	0.00632595		0.44358	0.000349664	0.00646512
GtsRNA-Asn-GTT	mmu-mir-455	0.388249	0.00179212	0.0184899		0.37156	0.00312119	0.029823
GtsRNA-Asn-GTT	mmu-mir-5121	-0.40865	0.000971322	0.0122021		-0.355342	0.00481189	0.0396281
GtsRNA-Asn-GTT	mmu-mir-652	0.413834	0.000826477	0.0109658		0.359623	0.0043009	0.0366983
GtsRNA-Asn-GTT	mmu-mir-744	0.471918	0.000113737	0.0027484		0.416031	0.000852616	0.0121894
GtsRNA-Asp-GTC	mmu-mir-130b	0.564276	2.28177e-06	0.000178549		0.493893	5.66338e-05	0.00196526
GtsRNA-Asp-GTC	mmu-mir-139	0.504224	3.24586e-05	0.00111984		0.574576	1.68694e-06	0.000186883
GtsRNA-Asp-GTC	mmu-mir-142a	0.484111	7.18169e-05	0.00197223		0.536602	9.71728e-06	0.00057558
GtsRNA-Asp-GTC	mmu-mir-147	0.407882	0.000994636	0.0124409		0.629372	9.68774e-08	2.35999e-05
GtsRNA-Asp-GTC	mmu-mir-150	0.537202	7.97516e-06	0.000420257		0.396288	0.00154853	0.0183447
GtsRNA-Asp-GTC	mmu-mir-155	0.437788	0.000379555	0.00648909		0.430838	0.000532714	0.00869584
GtsRNA-Asp-GTC	mmu-mir-15b	0.532498	9.82115e-06	0.000488781		0.361688	0.00407212	0.0355364
GtsRNA-Asp-GTC	mmu-mir-16-1	0.526354	1.28383e-05	0.000589267		0.342449	0.00669066	0.0496215
GtsRNA-Asp-GTC	mmu-mir-16-2	0.528034	1.19369e-05	0.000563832		0.34391	0.00644952	0.0484849
GtsRNA-Asp-GTC	mmu-mir-298	0.430204	0.000488434	0.00766069		0.396288	0.00154853	0.0183447
GtsRNA-Asp-GTC	mmu-mir-30a	-0.484927	6.96006e-05	0.00192767		-0.536954	9.56835e-06	0.000570589
GtsRNA-Asp-GTC	mmu-mir-342	0.466254	0.000140065	0.00319749		0.444436	0.000339723	0.00634781
GtsRNA-Asp-GTC	mmu-mir-3473d	0.334005	0.00772631	0.0492569		0.410189	0.00102091	0.0138406
GtsRNA-Asp-GTC	mmu-mir-3535	0.600662	3.66909e-07	4.92505e-05		0.450983	0.000271842	0.00538336
GtsRNA-Asp-GTC	mmu-mir-3964	0.416715	0.000754769	0.0103582		0.418599	0.000786936	0.0114482
GtsRNA-Asp-GTC	mmu-mir-421	0.580309	1.04151e-06	0.000102348		0.405807	0.00116629	0.0151818
GtsRNA-Gln-CTG	mmu-mir-106b	0.375384	0.00258928	0.0236689		0.511319	2.83008e-05	0.001197
GtsRNA-Gln-CTG	mmu-mir-10a	-0.550067	4.45068e-06	0.000279286		-0.384906	0.00215156	0.0232518
GtsRNA-Gln-CTG	mmu-mir-1198	0.40385	0.00112557	0.0134876		0.475208	0.00011481	0.00310128
GtsRNA-Gln-CTG	mmu-mir-130b	0.68558	0	0		0.550754	5.16571e-06	0.000389665
GtsRNA-Gln-CTG	mmu-mir-132	0.549155	4.64171e-06	0.000288434		0.484929	7.98656e-05	0.00242222
GtsRNA-Gln-CTG	mmu-mir-142a	0.391273	0.0016403	0.0175075		0.439551	0.000400119	0.00709099
GtsRNA-Gln-CTG	mmu-mir-146b	0.371928	0.00285167	0.0251301		0.455415	0.000233211	0.00486966
GtsRNA-Gln-CTG	mmu-mir-147	0.334533	0.00762562	0.0487106		0.501649	4.17654e-05	0.00158201
GtsRNA-Gln-CTG	mmu-mir-150	0.423339	0.00061081	0.00900581		0.361587	0.00408302	0.0355729
GtsRNA-Gln-CTG	mmu-mir-155	0.340054	0.00664007	0.0443337		0.458437	0.000209835	0.00459157
GtsRNA-Gln-CTG	mmu-mir-1943	0.506288	2.98407e-05	0.00105969		0.36607	0.00362214	0.0328437
GtsRNA-Gln-CTG	mmu-mir-199a-1	0.385273	0.00195377	0.0194919		0.350961	0.00538993	0.0428427
GtsRNA-Gln-CTG	mmu-mir-199a-2	0.394537	0.00148952	0.0163689		0.352925	0.00512362	0.0413844
GtsRNA-Gln-CTG	mmu-mir-212	0.43006	0.000490753	0.00767104		0.573015	1.81922e-06	0.000197407
GtsRNA-Gln-CTG	mmu-mir-21c	0.424731	0.000583941	0.0087185		0.447256	0.000308777	0.00592426
GtsRNA-Gln-CTG	mmu-mir-28c	0.429387	0.000501707	0.00776285		0.531314	1.22286e-05	0.000674535
GtsRNA-Gln-CTG	mmu-mir-298	0.479935	8.42173e-05	0.00219446		0.468963	0.000144201	0.00358836
GtsRNA-Gln-CTG	mmu-mir-30a	-0.612615	1.93427e-07	3.08013e-05		-0.630077	9.30601e-08	2.35999e-05
GtsRNA-Gln-CTG	mmu-mir-339	0.347062	0.0055516	0.0393305		0.491224	6.27948e-05	0.00208348
GtsRNA-Gln-CTG	mmu-mir-3473d	0.527746	1.20871e-05	0.000569891		0.547732	5.924e-06	0.000423918
GtsRNA-Gln-CTG	mmu-mir-350	0.347254	0.00552415	0.0391895		0.456977	0.00022085	0.00472331
GtsRNA-Gln-CTG	mmu-mir-3964	0.470478	0.000119958	0.00284862		0.507189	3.34618e-05	0.00134646
GtsRNA-Gln-CTG	mmu-mir-3969	0.41321	0.000842807	0.0111254		0.460552	0.000194774	0.00440772
GtsRNA-Gln-CTG	mmu-mir-3970	0.578965	1.11367e-06	0.000106368		0.546977	6.1293e-06	0.00043161
GtsRNA-Gln-CTG	mmu-mir-421	0.593894	5.22282e-07	6.13953e-05		0.493088	5.8432e-05	0.00199884
GtsRNA-Gln-CTG	mmu-mir-467d	0.390361	0.00168482	0.0178071		0.405656	0.00117162	0.0152287
GtsRNA-Gln-CTG	mmu-mir-500	0.37956	0.00230121	0.0218506		0.59724	5.44933e-07	8.06045e-05
GtsRNA-Gln-CTG	mmu-mir-5114	0.367656	0.00320872	0.0273579		0.488504	6.97059e-05	0.0022263
GtsRNA-Gln-CTG	mmu-mir-532	0.43126	0.000471734	0.00747267		0.461912	0.000185624	0.00427743
GtsRNA-Gln-CTG	mmu-mir-6395	0.496832	4.36905e-05	0.00139268		0.631336	8.65832e-08	2.26711e-05
GtsRNA-Gln-CTG	mmu-mir-690	0.432076	0.000459188	0.00737284		0.543552	7.14666e-06	0.000474241
GtsRNA-Gln-TTG	mmu-let-7k	0.385321	0.00195106	0.0194799		0.559165	3.5075e-06	0.000309382
GtsRNA-Gln-TTG	mmu-mir-106b	0.509121	2.65675e-05	0.000970742		0.558964	3.54054e-06	0.000309382
GtsRNA-Gln-TTG	mmu-mir-10a	-0.43726	0.000386347	0.00656008		-0.402785	0.00127719	0.016103
GtsRNA-Gln-TTG	mmu-mir-1198	0.480607	8.20966e-05	0.00216263		0.489612	6.68094e-05	0.00216779
GtsRNA-Gln-TTG	mmu-mir-125b-1	0.337126	0.00714789	0.0465634		0.483821	8.32813e-05	0.00248595
GtsRNA-Gln-TTG	mmu-mir-125b-2	0.339766	0.00668857	0.0446116		0.485382	7.8506e-05	0.00241137
GtsRNA-Gln-TTG	mmu-mir-128-1	0.4327	0.000449801	0.00728969		0.360983	0.00414899	0.0358996
GtsRNA-Gln-TTG	mmu-mir-128-2	0.423771	0.000602353	0.00893037		0.368739	0.00337025	0.0313653
GtsRNA-Gln-TTG	mmu-mir-130b	0.697293	0	0		0.557352	3.81559e-06	0.000319701
GtsRNA-Gln-TTG	mmu-mir-132	0.594998	4.93263e-07	5.98808e-05		0.497973	4.82918e-05	0.00174437
GtsRNA-Gln-TTG	mmu-mir-139	0.348166	0.00539536	0.0386558		0.409433	0.00104474	0.0140986
GtsRNA-Gln-TTG	mmu-mir-142a	0.4303	0.000486894	0.00764753		0.401526	0.00132615	0.0165469
GtsRNA-Gln-TTG	mmu-mir-146b	0.428907	0.000509667	0.00785328		0.459243	0.000203975	0.00453209
GtsRNA-Gln-TTG	mmu-mir-147	0.381576	0.00217272	0.0210145		0.474251	0.000118922	0.00316134
GtsRNA-Gln-TTG	mmu-mir-148b	0.350854	0.00503108	0.0367658		0.375438	0.00280557	0.0279155
GtsRNA-Gln-TTG	mmu-mir-150	0.50456	3.20183e-05	0.00110907		0.391554	0.00177788	0.0202813
GtsRNA-Gln-TTG	mmu-mir-155	0.419259	0.000696182	0.00982407		0.447105	0.000310367	0.00594615
GtsRNA-Gln-TTG	mmu-mir-18a	0.364535	0.00349418	0.0290574		0.472035	0.000128971	0.00333473
GtsRNA-Gln-TTG	mmu-mir-1943	0.515121	2.07065e-05	0.000826321		0.405656	0.00117162	0.0152287
GtsRNA-Gln-TTG	mmu-mir-199a-1	0.380616	0.00223308	0.0214705		0.35912	0.0043584	0.0369982
GtsRNA-Gln-TTG	mmu-mir-199a-2	0.387337	0.00184033	0.0187932		0.361134	0.00413241	0.0358147
GtsRNA-Gln-TTG	mmu-mir-210	0.355703	0.00442884	0.0338901		0.364408	0.00378732	0.0338316
GtsRNA-Gln-TTG	mmu-mir-212	0.538258	7.60814e-06	0.000406691		0.64841	3.05512e-08	1.05053e-05
GtsRNA-Gln-TTG	mmu-mir-214	0.390073	0.0016991	0.0179143		0.580116	1.28738e-06	0.000151494
GtsRNA-Gln-TTG	mmu-mir-21c	0.403562	0.00113549	0.0135815		0.500844	4.31215e-05	0.00162177
GtsRNA-Gln-TTG	mmu-mir-223	0.424251	0.000593082	0.00883467		0.596686	5.6063e-07	8.15593e-05
GtsRNA-Gln-TTG	mmu-mir-28c	0.545363	5.52187e-06	0.000328267		0.601471	4.38112e-07	6.86385e-05
GtsRNA-Gln-TTG	mmu-mir-298	0.465294	0.000145048	0.00328241		0.497016	5.01393e-05	0.00178433
GtsRNA-Gln-TTG	mmu-mir-30a	-0.545603	5.4618e-06	0.000326189		-0.619602	1.67007e-07	3.32726e-05
GtsRNA-Gln-TTG	mmu-mir-339	0.423723	0.000603287	0.00893037		0.520536	1.93354e-05	0.000924084
GtsRNA-Gln-TTG	mmu-mir-342	0.388249	0.00179212	0.0184899		0.505427	3.59206e-05	0.00141528
GtsRNA-Gln-TTG	mmu-mir-3473d	0.493184	5.04764e-05	0.00153371		0.545768	6.47173e-06	0.000448565
GtsRNA-Gln-TTG	mmu-mir-350	0.354023	0.00462986	0.0349243		0.452293	0.000259858	0.00524522
GtsRNA-Gln-TTG	mmu-mir-3964	0.525442	1.33539e-05	0.000608631		0.476467	0.000109599	0.0030071
GtsRNA-Gln-TTG	mmu-mir-3969	0.510705	2.48858e-05	0.000924906		0.502052	4.11023e-05	0.00156136
GtsRNA-Gln-TTG	mmu-mir-3970	0.637337	4.65831e-08	1.15255e-05		0.635416	6.83031e-08	1.9296e-05
GtsRNA-Gln-TTG	mmu-mir-421	0.533458	9.41465e-06	0.000474919		0.474755	0.000116741	0.00313429
GtsRNA-Gln-TTG	mmu-mir-423	0.518049	1.8307e-05	0.000754917		0.380172	0.00245915	0.0255137
GtsRNA-Gln-TTG	mmu-mir-467d	0.3762	0.00253057	0.0232632		0.434968	0.000465544	0.00787114
GtsRNA-Gln-TTG	mmu-mir-484	0.377736	0.0024233	0.0225968		0.402584	0.00128491	0.0161542
GtsRNA-Gln-TTG	mmu-mir-500	0.469614	0.00012384	0.00292211		0.655662	1.846e-08	7.29502e-06
GtsRNA-Gln-TTG	mmu-mir-501	0.393145	0.00155222	0.0168442		0.655713	1.83916e-08	7.29502e-06
GtsRNA-Gln-TTG	mmu-mir-5114	0.404906	0.00108985	0.0132058		0.482662	8.69964e-05	0.00255567
GtsRNA-Gln-TTG	mmu-mir-532	0.432412	0.000454111	0.00733921		0.490569	6.4398e-05	0.00210762
GtsRNA-Gln-TTG	mmu-mir-6395	0.542339	6.33384e-06	0.000356162		0.635366	6.85058e-08	1.9296e-05
GtsRNA-Gln-TTG	mmu-mir-690	0.359351	0.00401879	0.0318402		0.581224	1.21908e-06	0.000144742
GtsRNA-Glu-CTC	mmu-mir-1198	0.463422	0.000155238	0.00344107		0.411297	0.000986848	0.0135032
GtsRNA-Glu-CTC	mmu-mir-130b	0.359015	0.00405509	0.0320107		0.34678	0.00599778	0.0461369
GtsRNA-Glu-CTC	mmu-mir-132	0.409946	0.0009331	0.0118538		0.443479	0.000350851	0.00647351
GtsRNA-Glu-CTC	mmu-mir-146b	0.369192	0.00307599	0.026531		0.480446	9.45336e-05	0.00270299
GtsRNA-Glu-CTC	mmu-mir-148a	0.386665	0.0018766	0.019096		0.361285	0.00411589	0.0357417
GtsRNA-Glu-CTC	mmu-mir-150	0.444076	0.000306648	0.00559439		0.347385	0.00590631	0.0455259
GtsRNA-Glu-CTC	mmu-mir-153	-0.37932	0.00231695	0.0219418		-0.490771	6.39007e-05	0.00209913
GtsRNA-Glu-CTC	mmu-mir-193a	-0.37884	0.00234873	0.0221319		-0.379819	0.00248356	0.0256725
GtsRNA-Glu-CTC	mmu-mir-195a	-0.456605	0.00019817	0.00413184		-0.460653	0.000194082	0.00439959
GtsRNA-Glu-CTC	mmu-mir-29a	-0.560532	2.72769e-06	0.000203045		-0.406462	0.00114344	0.0149727
GtsRNA-Glu-CTC	mmu-mir-30a	-0.577045	1.22504e-06	0.00011448		-0.650324	2.68877e-08	9.52442e-06
GtsRNA-Glu-CTC	mmu-mir-335	-0.359351	0.00401879	0.0318402		-0.376243	0.00274369	0.0275378
GtsRNA-Glu-CTC	mmu-mir-3473d	0.357959	0.00417109	0.0326191		0.462315	0.00018299	0.00424257
GtsRNA-Glu-CTC	mmu-mir-421	0.523281	1.46533e-05	0.000654086		0.441162	0.000379188	0.00687655
GtsRNA-Glu-CTC	mmu-mir-450b	-0.394585	0.00148739	0.0163594		-0.365465	0.00368145	0.0331656
GtsRNA-Glu-CTC	mmu-mir-532	0.455261	0.000207829	0.00428167		0.343809	0.0064659	0.0485667
GtsRNA-Glu-CTC	mmu-mir-872	-0.353783	0.00465923	0.0350542		-0.457531	0.000216611	0.0046818
GtsRNA-Glu-CTC	mmu-mir-92a-1	0.545507	5.48575e-06	0.000326868		0.359271	0.00434108	0.0368866
GtsRNA-Glu-CTC	mmu-mir-92a-2	0.516657	1.94134e-05	0.000785578		0.380172	0.00245915	0.0255137
GtsRNA-Glu-TTC	mmu-mir-1198	0.485983	6.68266e-05	0.0018728		0.403339	0.00125617	0.0159672
GtsRNA-Glu-TTC	mmu-mir-130b	0.513297	2.23464e-05	0.00087037		0.421118	0.00072704	0.0108389
GtsRNA-Glu-TTC	mmu-mir-132	0.497456	4.26184e-05	0.00136689		0.453552	0.000248794	0.00509066
GtsRNA-Glu-TTC	mmu-mir-146b	0.439468	0.000358664	0.00626192		0.514694	2.46447e-05	0.00110409
GtsRNA-Glu-TTC	mmu-mir-150	0.455501	0.000206073	0.00425901		0.471431	0.000131845	0.0033826
GtsRNA-Glu-TTC	mmu-mir-153	-0.438124	0.00037529	0.00645673		-0.542092	7.62706e-06	0.000490058
GtsRNA-Glu-TTC	mmu-mir-183	-0.335541	0.0074366	0.0477616		-0.449271	0.000288277	0.00562884
GtsRNA-Glu-TTC	mmu-mir-195a	-0.512193	2.33969e-05	0.000900487		-0.426658	0.000609593	0.00950541
GtsRNA-Glu-TTC	mmu-mir-23a	-0.384601	0.00199204	0.0197977		-0.444436	0.000339723	0.00634781
GtsRNA-Glu-TTC	mmu-mir-29a	-0.591734	5.83811e-07	6.56572e-05		-0.378006	0.00261256	0.0265742
GtsRNA-Glu-TTC	mmu-mir-30a	-0.670027	2.65168e-09	1.07638e-06		-0.712926	0	0
GtsRNA-Glu-TTC	mmu-mir-3473d	0.519249	1.74007e-05	0.000732664		0.550049	5.334e-06	0.000396504
GtsRNA-Glu-TTC	mmu-mir-3473f	0.414315	0.000814112	0.0108516		0.398907	0.00143346	0.017474
GtsRNA-Glu-TTC	mmu-mir-3535	0.420411	0.000671039	0.00961021		0.39795	0.00147458	0.0177788
GtsRNA-Glu-TTC	mmu-mir-3969	0.397897	0.00134747	0.0152134		0.37156	0.00312119	0.029823
GtsRNA-Glu-TTC	mmu-mir-421	0.561156	2.64805e-06	0.000199402		0.379013	0.00254017	0.0260784
GtsRNA-Glu-TTC	mmu-mir-450b	-0.411194	0.000897589	0.0115668		-0.348745	0.00570501	0.0444793
GtsRNA-Glu-TTC	mmu-mir-532	0.533842	9.2565e-06	0.000469677		0.378913	0.00254733	0.0261215
GtsRNA-Glu-TTC	mmu-mir-690	0.402794	0.00116235	0.0137821		0.517867	2.16128e-05	0.00100042
GtsRNA-Glu-TTC	mmu-mir-872	-0.429916	0.000493081	0.00767971		-0.491828	6.13478e-05	0.00205608
GtsRNA-Gly-ACC	mmu-mir-101b	0.440956	0.000341046	0.00603544		0.476014	0.000111449	0.00303585
GtsRNA-Gly-ACC	mmu-mir-101c	0.460061	0.000175198	0.00374299		0.519025	2.05954e-05	0.000972021
GtsRNA-Gly-ACC	mmu-mir-106b	0.409514	0.000945686	0.0119727		0.467402	0.00015256	0.00373322
GtsRNA-Gly-ACC	mmu-mir-10a	-0.368472	0.00313759	0.0269192		-0.491274	6.2673e-05	0.00208205
GtsRNA-Gly-ACC	mmu-mir-1191a	0.672955	1.40293e-09	6.17742e-07		0.364458	0.00378222	0.0338203
GtsRNA-Gly-ACC	mmu-mir-1191b	0.368568	0.00312931	0.0268571		0.397648	0.00148778	0.0178487
GtsRNA-Gly-ACC	mmu-mir-1198	0.537778	7.77296e-06	0.000412952		0.541034	7.99367e-06	0.000505127
GtsRNA-Gly-ACC	mmu-mir-1199	0.513393	2.22571e-05	0.000869501		0.345118	0.00625578	0.0474189
GtsRNA-Gly-ACC	mmu-mir-128-1	0.421083	0.000656757	0.00945257		0.424845	0.000645976	0.0099439
GtsRNA-Gly-ACC	mmu-mir-128-2	0.436444	0.000397063	0.0067026		0.461409	0.000188966	0.00431686
GtsRNA-Gly-ACC	mmu-mir-130b	0.462894	0.000158229	0.00349544		0.456322	0.000225959	0.00478234
GtsRNA-Gly-ACC	mmu-mir-132	0.511905	2.36785e-05	0.000903768		0.492634	5.94666e-05	0.00202118
GtsRNA-Gly-ACC	mmu-mir-140	0.369384	0.00305975	0.0264172		0.399562	0.00140592	0.0172416
GtsRNA-Gly-ACC	mmu-mir-148b	0.368616	0.00312518	0.0268394		0.355745	0.0047616	0.0393855
GtsRNA-Gly-ACC	mmu-mir-16-1	0.462174	0.000162394	0.00355419		0.426255	0.000617513	0.00960628
GtsRNA-Gly-ACC	mmu-mir-16-2	0.465006	0.000146575	0.00329971		0.42837	0.000576955	0.00913092
GtsRNA-Gly-ACC	mmu-mir-1943	0.347638	0.00546959	0.0389513		0.381884	0.00234362	0.0246434
GtsRNA-Gly-ACC	mmu-mir-199a-1	0.552947	3.89489e-06	0.000260276		0.531968	1.18877e-05	0.00066263
GtsRNA-Gly-ACC	mmu-mir-199a-2	0.5565	3.29935e-06	0.000231659		0.53358	1.10859e-05	0.000636706
GtsRNA-Gly-ACC	mmu-mir-199b	0.556068	3.3669e-06	0.0002345		0.521694	1.84185e-05	0.000899753
GtsRNA-Gly-ACC	mmu-mir-203	0.471582	0.000115161	0.00277016		0.4948	5.46722e-05	0.00191476
GtsRNA-Gly-ACC	mmu-mir-214	0.363863	0.00355855	0.0294325		0.420261	0.000746923	0.0110236
GtsRNA-Gly-ACC	mmu-mir-219a-1	0.388777	0.00176473	0.0182837		0.363451	0.00388544	0.0344524
GtsRNA-Gly-ACC	mmu-mir-25	0.519105	1.75072e-05	0.000734767		0.355997	0.00473041	0.0391764
GtsRNA-Gly-ACC	mmu-mir-27a	0.559764	2.8288e-06	0.000207012		0.416736	0.000834108	0.0120156
GtsRNA-Gly-ACC	mmu-mir-28c	0.486079	6.65795e-05	0.00186789		0.593362	6.64219e-07	9.30354e-05
GtsRNA-Gly-ACC	mmu-mir-298	0.386473	0.00188707	0.0191651		0.539775	8.45165e-06	0.000521619
GtsRNA-Gly-ACC	mmu-mir-300	0.437932	0.000377722	0.0064814		0.408426	0.0010773	0.0143696
GtsRNA-Gly-ACC	mmu-mir-30a	-0.394345	0.00149803	0.0164208		-0.591347	7.35596e-07	9.71567e-05
GtsRNA-Gly-ACC	mmu-mir-339	0.479647	8.51415e-05	0.00220748		0.55297	4.66872e-06	0.000362504
GtsRNA-Gly-ACC	mmu-mir-3473d	0.538882	7.39878e-06	0.000397134		0.688298	0	0
GtsRNA-Gly-ACC	mmu-mir-3473f	0.733679	0	0		0.497973	4.82918e-05	0.00174437
GtsRNA-Gly-ACC	mmu-mir-350	0.417579	0.000734387	0.0101644		0.49757	4.90619e-05	0.00176496
GtsRNA-Gly-ACC	mmu-mir-3964	0.383305	0.00206775	0.0202557		0.462617	0.000181037	0.00420834
GtsRNA-Gly-ACC	mmu-mir-421	0.633977	5.72012e-08	1.2922e-05		0.627962	1.04946e-07	2.45782e-05
GtsRNA-Gly-ACC	mmu-mir-423	0.518673	1.78304e-05	0.000741145		0.466042	0.000160202	0.0038421
GtsRNA-Gly-ACC	mmu-mir-500	0.334149	0.00769873	0.0491052		0.538063	9.1141e-06	0.000548441
GtsRNA-Gly-ACC	mmu-mir-532	0.455501	0.000206073	0.00425901		0.490015	6.57841e-05	0.00214239
GtsRNA-Gly-ACC	mmu-mir-6395	0.336502	0.00726043	0.0470253		0.629322	9.71555e-08	2.35999e-05
GtsRNA-Gly-ACC	mmu-mir-652	0.479599	8.52965e-05	0.00220929		0.416585	0.000838043	0.0120592
GtsRNA-Gly-ACC	mmu-mir-690	0.623176	1.07512e-07	2.11595e-05		0.701241	0	0
GtsRNA-Gly-ACC	mmu-mir-8111	0.649674	2.06064e-08	6.24625e-06		0.366976	0.00353478	0.0322948
GtsRNA-Gly-ACC	mmu-mir-8115	0.452525	0.000228841	0.00456609		0.424996	0.00064287	0.00991338
GtsRNA-Gly-ACC	mmu-mir-92a-2	0.49904	4.00056e-05	0.0013106		0.367581	0.00347758	0.0320152
GtsRNA-Gly-CCC	mmu-mir-106a	0.427659	0.000530906	0.00809888		0.416484	0.000840676	0.0120905
GtsRNA-Gly-CCC	mmu-mir-1191a	0.515553	2.03349e-05	0.00081651		0.463222	0.000177188	0.00414435
GtsRNA-Gly-CCC	mmu-mir-1198	0.52357	1.44735e-05	0.000648287		0.374128	0.0029088	0.0285245
GtsRNA-Gly-CCC	mmu-mir-132	0.471726	0.000114549	0.00275798		0.484828	8.01707e-05	0.00242592
GtsRNA-Gly-CCC	mmu-mir-134	0.386329	0.00189497	0.0191853		0.437385	0.000429908	0.00742025
GtsRNA-Gly-CCC	mmu-mir-146b	0.438892	0.000365705	0.00633377		0.541689	7.76482e-06	0.000494204
GtsRNA-Gly-CCC	mmu-mir-148b	0.47187	0.000113939	0.0027484		0.369444	0.00330638	0.0310106
GtsRNA-Gly-CCC	mmu-mir-150	0.596582	4.54289e-07	5.70143e-05		0.473194	0.000123624	0.00323439
GtsRNA-Gly-CCC	mmu-mir-153	-0.402506	0.00117256	0.013859		-0.552265	4.82175e-06	0.000372203
GtsRNA-Gly-CCC	mmu-mir-155	0.345574	0.00576852	0.0403393		0.532674	1.15304e-05	0.000650941
GtsRNA-Gly-CCC	mmu-mir-194-1	-0.336454	0.00726915	0.0470583		-0.381229	0.00238721	0.0249826
GtsRNA-Gly-CCC	mmu-mir-194-2	-0.346966	0.00556538	0.039353		-0.442925	0.000357445	0.00655861
GtsRNA-Gly-CCC	mmu-mir-1954	0.403226	0.00114717	0.013652		0.361336	0.00411039	0.0357174
GtsRNA-Gly-CCC	mmu-mir-195a	-0.447485	0.00027273	0.00517172		-0.36476	0.00375174	0.03365
GtsRNA-Gly-CCC	mmu-mir-19a	0.359303	0.00402395	0.0318617		0.358415	0.00444005	0.0375589
GtsRNA-Gly-CCC	mmu-mir-200a	0.350854	0.00503108	0.0367658		0.365919	0.00363689	0.0329097
GtsRNA-Gly-CCC	mmu-mir-211	0.359111	0.00404469	0.0319772		0.392511	0.0017292	0.0199147
GtsRNA-Gly-CCC	mmu-mir-223	0.342934	0.00617187	0.0421612		0.589937	7.89835e-07	0.000101517
GtsRNA-Gly-CCC	mmu-mir-23a	-0.368616	0.00312518	0.0268394		-0.37584	0.00277448	0.0277207
GtsRNA-Gly-CCC	mmu-mir-27b	-0.416955	0.000749056	0.0103071		-0.604543	3.73351e-07	6.06454e-05
GtsRNA-Gly-CCC	mmu-mir-298	0.357575	0.004214	0.0328558		0.342802	0.00663174	0.0493226
GtsRNA-Gly-CCC	mmu-mir-301a	-0.441484	0.000334987	0.00598118		-0.657677	1.58634e-08	6.61369e-06
GtsRNA-Gly-CCC	mmu-mir-30a	-0.71491	0	0		-0.698169	0	0
GtsRNA-Gly-CCC	mmu-mir-339	0.348502	0.00534858	0.0383948		0.362041	0.00403415	0.0352632
GtsRNA-Gly-CCC	mmu-mir-342	0.347014	0.00555849	0.039353		0.516759	2.26296e-05	0.00103127
GtsRNA-Gly-CCC	mmu-mir-3470a	0.344854	0.00587615	0.0408172		0.449825	0.000282863	0.00553537
GtsRNA-Gly-CCC	mmu-mir-3470b	0.398329	0.00133013	0.0150699		0.482964	8.60127e-05	0.00253604
GtsRNA-Gly-CCC	mmu-mir-3473d	0.50624	2.98993e-05	0.00105969		0.591196	7.41234e-07	9.71567e-05
GtsRNA-Gly-CCC	mmu-mir-3473f	0.379608	0.00229807	0.0218367		0.607313	3.22842e-07	5.53785e-05
GtsRNA-Gly-CCC	mmu-mir-3535	0.356615	0.00432298	0.0333354		0.34945	0.00560303	0.043878
GtsRNA-Gly-CCC	mmu-mir-3969	0.584389	8.48635e-07	8.59928e-05		0.429327	0.000559417	0.00895507
GtsRNA-Gly-CCC	mmu-mir-450b	-0.40817	0.000985834	0.0123665		-0.346176	0.00609049	0.0466873
GtsRNA-Gly-CCC	mmu-mir-5098	0.415995	0.000772145	0.0105282		0.366322	0.00359768	0.0327115
GtsRNA-Gly-CCC	mmu-mir-532	0.534706	8.90974e-06	0.000458349		0.433306	0.000491586	0.00820664
GtsRNA-Gly-CCC	mmu-mir-8111	0.346198	0.00567666	0.0398471		0.404548	0.00121139	0.0155247
GtsRNA-Gly-CCC	mmu-mir-872	-0.374328	0.00266706	0.0241336		-0.424845	0.000645976	0.0099439
GtsRNA-Gly-GCC	mmu-mir-195a	-0.458381	0.00018604	0.00391982		-0.406109	0.00115569	0.0150958
GtsRNA-Gly-GCC	mmu-mir-218-1	-0.335253	0.00749018	0.0480344		-0.38682	0.00203735	0.0223552
GtsRNA-Gly-GCC	mmu-mir-218-2	-0.34423	0.00597085	0.0412723		-0.388683	0.00193141	0.0215137
GtsRNA-Gly-GCC	mmu-mir-30a	-0.515361	2.04993e-05	0.000820573		-0.535746	1.00881e-05	0.000596191
GtsRNA-Gly-GCC	mmu-mir-450b	-0.401258	0.00121778	0.0142091		-0.358163	0.00446954	0.037724
GtsRNA-Gly-GCC	mmu-mir-872	-0.404618	0.00109949	0.0132546		-0.475309	0.000114385	0.00309986
GtsRNA-Gly-TCC	mmu-mir-1298	-0.439468	0.000358664	0.00626192		-0.363552	0.00387501	0.0343944
GtsRNA-Gly-TCC	mmu-mir-301a	-0.49904	4.00056e-05	0.0013106		-0.342298	0.00671606	0.0496568
GtsRNA-Gly-TCC	mmu-mir-331	0.74904	0	0		0.424744	0.000648054	0.00997009
GtsRNA-Gly-TCC	mmu-mir-409	0.335109	0.0075171	0.0481714		0.357256	0.00457715	0.0383631
GtsRNA-His-GTG	mmu-mir-132	0.513921	2.17722e-05	0.000857843		0.466344	0.000158474	0.00382486
GtsRNA-His-GTG	mmu-mir-146b	0.488191	6.13541e-05	0.00176514		0.513686	2.56872e-05	0.00112789
GtsRNA-His-GTG	mmu-mir-153	-0.347446	0.00549681	0.0390488		-0.607162	3.25421e-07	5.53785e-05
GtsRNA-His-GTG	mmu-mir-16-1	0.49808	4.15707e-05	0.00134415		0.36466	0.00376187	0.0336838
GtsRNA-His-GTG	mmu-mir-16-2	0.500288	3.80527e-05	0.00126093		0.37166	0.0031126	0.029784
GtsRNA-His-GTG	mmu-mir-199a-2	0.33703	0.0071651	0.0466171		0.354234	0.00495261	0.0404723
GtsRNA-His-GTG	mmu-mir-21a	0.447725	0.000270477	0.00514777		0.378661	0.0025653	0.0262549
GtsRNA-His-GTG	mmu-mir-30a	-0.419979	0.000680369	0.00969041		-0.418448	0.000790669	0.0114836
GtsRNA-His-GTG	mmu-mir-340	0.403082	0.00115221	0.0136994		0.345421	0.00620816	0.0472066
GtsRNA-His-GTG	mmu-mir-3473d	0.452957	0.000225398	0.00451823		0.386568	0.00205206	0.0224793
GtsRNA-His-GTG	mmu-mir-3473f	0.390505	0.00167771	0.0177754		0.454106	0.000244064	0.00504063
GtsRNA-His-GTG	mmu-mir-421	0.542531	6.27912e-06	0.000355393		0.375186	0.00282516	0.0280052
GtsRNA-His-GTG	mmu-mir-450a-1	-0.357623	0.00420861	0.0328335		-0.343507	0.00651527	0.0487577
GtsRNA-His-GTG	mmu-mir-532	0.544067	5.85707e-06	0.000338889		0.350155	0.00550267	0.0433743
GtsRNA-His-GTG	mmu-mir-690	0.520545	1.64691e-05	0.000702548		0.433255	0.000492396	0.00821498
GtsRNA-Ile-AAT	mmu-let-7e	0.404906	0.00108985	0.0132058		0.344313	0.00638436	0.0481318
GtsRNA-Ile-AAT	mmu-let-7j	0.430972	0.000476236	0.00751192		0.402835	0.00127527	0.0160864
GtsRNA-Ile-AAT	mmu-let-7k	0.492224	5.2418e-05	0.00157248		0.591448	7.31861e-07	9.71567e-05
GtsRNA-Ile-AAT	mmu-mir-101b	0.480799	8.14998e-05	0.00215783		0.465035	0.000166089	0.00395106
GtsRNA-Ile-AAT	mmu-mir-101c	0.490975	5.50458e-05	0.00163246		0.521291	1.87327e-05	0.000903435
GtsRNA-Ile-AAT	mmu-mir-106a	0.590966	6.07301e-07	6.74234e-05		0.640049	5.17843e-08	1.57597e-05
GtsRNA-Ile-AAT	mmu-mir-106b	0.496208	4.47877e-05	0.00141574		0.534537	1.06341e-05	0.000617454
GtsRNA-Ile-AAT	mmu-mir-1191a	0.660378	8.67794e-09	3.22063e-06		0.38828	0.00195389	0.021691
GtsRNA-Ile-AAT	mmu-mir-1191b	0.3798	0.00228556	0.0217497		0.441767	0.000371601	0.00676211
GtsRNA-Ile-AAT	mmu-mir-1192	0.383881	0.00203379	0.0200439		0.359321	0.00433532	0.0368495
GtsRNA-Ile-AAT	mmu-mir-1194	0.447197	0.000275458	0.00521203		0.423334	0.000677793	0.010296
GtsRNA-Ile-AAT	mmu-mir-1198	0.542243	6.36137e-06	0.000356168		0.485986	7.67264e-05	0.00237601
GtsRNA-Ile-AAT	mmu-mir-128-1	0.506288	2.98407e-05	0.00105969		0.400468	0.00136858	0.0169327
GtsRNA-Ile-AAT	mmu-mir-128-2	0.523281	1.46533e-05	0.000654086		0.405354	0.00118235	0.015323
GtsRNA-Ile-AAT	mmu-mir-132	0.600662	3.66909e-07	4.92505e-05		0.548538	5.71215e-06	0.000414168
GtsRNA-Ile-AAT	mmu-mir-134	0.474846	0.000101995	0.00253078		0.505779	3.54158e-05	0.00140165
GtsRNA-Ile-AAT	mmu-mir-140	0.485839	6.71987e-05	0.00187918		0.497066	5.00405e-05	0.0017832
GtsRNA-Ile-AAT	mmu-mir-143	0.483247	7.42345e-05	0.00201941		0.425852	0.000625526	0.00969108
GtsRNA-Ile-AAT	mmu-mir-145b	0.374952	0.00262085	0.02384		0.507895	3.25228e-05	0.00131668
GtsRNA-Ile-AAT	mmu-mir-146b	0.425451	0.00057047	0.00856166		0.549797	5.39535e-06	0.000397918
GtsRNA-Ile-AAT	mmu-mir-148a	0.587894	7.10549e-07	7.47342e-05		0.472992	0.000124539	0.00325511
GtsRNA-Ile-AAT	mmu-mir-148b	0.638153	4.42801e-08	1.11685e-05		0.593261	6.67626e-07	9.30354e-05
GtsRNA-Ile-AAT	mmu-mir-152	0.433228	0.000441995	0.00722175		0.560122	3.35452e-06	0.00030567
GtsRNA-Ile-AAT	mmu-mir-155	0.340246	0.00660791	0.0442441		0.567878	2.32721e-06	0.000235181
GtsRNA-Ile-AAT	mmu-mir-1839	0.453677	0.000219767	0.00444651		0.455869	0.000229559	0.00482383
GtsRNA-Ile-AAT	mmu-mir-187	0.353687	0.00467103	0.0350921		0.403943	0.0012336	0.0157711
GtsRNA-Ile-AAT	mmu-mir-18a	0.438028	0.000376504	0.00646477		0.536854	9.61069e-06	0.000571825
GtsRNA-Ile-AAT	mmu-mir-199a-1	0.560196	2.7715e-06	0.000205716		0.494095	5.61923e-05	0.00195506
GtsRNA-Ile-AAT	mmu-mir-199a-2	0.560676	2.70911e-06	0.000202241		0.498879	4.66001e-05	0.00170418
GtsRNA-Ile-AAT	mmu-mir-199b	0.559332	2.88722e-06	0.000209517		0.479389	9.83397e-05	0.00279072
GtsRNA-Ile-AAT	mmu-mir-19a	0.513825	2.18596e-05	0.000857843		0.576188	1.55998e-06	0.000176511
GtsRNA-Ile-AAT	mmu-mir-19b-1	0.467982	0.000131491	0.00306643		0.529249	1.33648e-05	0.000716317
GtsRNA-Ile-AAT	mmu-mir-19b-2	0.467886	0.000131954	0.00307448		0.528493	1.38046e-05	0.000732476
GtsRNA-Ile-AAT	mmu-mir-200a	0.52813	1.18872e-05	0.000562509		0.571554	1.9518e-06	0.000209222
GtsRNA-Ile-AAT	mmu-mir-203	0.598982	4.00759e-07	5.17976e-05		0.639596	5.32277e-08	1.60149e-05
GtsRNA-Ile-AAT	mmu-mir-205	0.353447	0.00470063	0.0352635		0.389539	0.00188442	0.0211414
GtsRNA-Ile-AAT	mmu-mir-20a	0.335301	0.00748123	0.0479889		0.495304	5.36099e-05	0.00188503
GtsRNA-Ile-AAT	mmu-mir-211	0.356903	0.00429003	0.0331995		0.469165	0.000143154	0.00357237
GtsRNA-Ile-AAT	mmu-mir-214	0.558948	2.94011e-06	0.000209838		0.532674	1.15304e-05	0.000650941
GtsRNA-Ile-AAT	mmu-mir-221	0.395305	0.00145591	0.016143		0.418549	0.000788179	0.01146
GtsRNA-Ile-AAT	mmu-mir-223	0.444796	0.000299176	0.00550836		0.610637	2.70768e-07	4.87695e-05
GtsRNA-Ile-AAT	mmu-mir-28c	0.415803	0.00077684	0.0105331		0.560021	3.37032e-06	0.00030567
GtsRNA-Ile-AAT	mmu-mir-300	0.47187	0.000113939	0.0027484		0.438141	0.000419294	0.00730371
GtsRNA-Ile-AAT	mmu-mir-3068	0.466446	0.000139087	0.00318634		0.350356	0.00547429	0.0432278
GtsRNA-Ile-AAT	mmu-mir-30a	-0.384217	0.00201421	0.0199038		-0.5709	2.01416e-06	0.000211623
GtsRNA-Ile-AAT	mmu-mir-324	0.516801	1.92961e-05	0.000784498		0.445443	0.000328359	0.00621441
GtsRNA-Ile-AAT	mmu-mir-339	0.711454	0	0		0.709249	0	0
GtsRNA-Ile-AAT	mmu-mir-340	0.46275	0.000159054	0.00350472		0.460704	0.000193737	0.00439553
GtsRNA-Ile-AAT	mmu-mir-3473d	0.534994	8.79689e-06	0.000453441		0.607111	3.26285e-07	5.53785e-05
GtsRNA-Ile-AAT	mmu-mir-3473f	0.69134	0	0		0.468913	0.000144464	0.00359153
GtsRNA-Ile-AAT	mmu-mir-350	0.546035	5.35524e-06	0.000322046		0.57921	1.34595e-06	0.00015699
GtsRNA-Ile-AAT	mmu-mir-361	0.390601	0.001673	0.0177544		0.441767	0.000371601	0.00676211
GtsRNA-Ile-AAT	mmu-mir-378c	0.470382	0.000120384	0.00285612		0.457833	0.00021433	0.00464388
GtsRNA-Ile-AAT	mmu-mir-378d	0.389209	0.00174261	0.0181666		0.40344	0.00125238	0.0159267
GtsRNA-Ile-AAT	mmu-mir-3969	0.452285	0.000230774	0.00459408		0.558561	3.60749e-06	0.000310842
GtsRNA-Ile-AAT	mmu-mir-3970	0.366455	0.00331595	0.0279783		0.542545	7.47482e-06	0.000487465
GtsRNA-Ile-AAT	mmu-mir-423	0.368328	0.00315004	0.0270082		0.344867	0.00629572	0.0476671
GtsRNA-Ile-AAT	mmu-mir-484	0.502256	3.51523e-05	0.001186		0.549999	5.34622e-06	0.000396504
GtsRNA-Ile-AAT	mmu-mir-500	0.478399	8.92562e-05	0.00228452		0.645892	3.59824e-08	1.19088e-05
GtsRNA-Ile-AAT	mmu-mir-511	0.366791	0.00328561	0.0278217		0.425147	0.000639778	0.0098772
GtsRNA-Ile-AAT	mmu-mir-532	0.671563	1.9692e-09	8.25125e-07		0.588829	8.35095e-07	0.00010529
GtsRNA-Ile-AAT	mmu-mir-542	0.371544	0.00288224	0.0253137		0.469417	0.000141854	0.00356345
GtsRNA-Ile-AAT	mmu-mir-652	0.553811	3.74135e-06	0.000252459		0.506686	3.41479e-05	0.00136165
GtsRNA-Ile-AAT	mmu-mir-690	0.579493	1.08477e-06	0.000104763		0.664929	8.57284e-09	4.05327e-06
GtsRNA-Ile-AAT	mmu-mir-744	0.49952	3.92437e-05	0.00129544		0.351716	0.00528608	0.0422967
GtsRNA-Ile-AAT	mmu-mir-8115	0.510273	2.53344e-05	0.000936218		0.438594	0.000413041	0.0072233
GtsRNA-Ile-AAT	mmu-mir-92a-2	0.395929	0.00142911	0.0159137		0.360782	0.00417119	0.0360328
GtsRNA-Ile-AAT	mmu-mir-93	0.505856	3.03718e-05	0.00107351		0.508801	3.13516e-05	0.00128299
GtsRNA-Ile-TAT	mmu-let-7k	0.360119	0.00393689	0.0314407		0.384906	0.00215156	0.0232518
GtsRNA-Ile-TAT	mmu-mir-106b	0.474318	0.000104026	0.00257625		0.567072	2.41815e-06	0.00024037
GtsRNA-Ile-TAT	mmu-mir-1191a	0.505376	3.09722e-05	0.00108733		0.348442	0.00574921	0.0447843
GtsRNA-Ile-TAT	mmu-mir-125b-2	0.33919	0.00678651	0.0449762		0.343658	0.00649054	0.0486276
GtsRNA-Ile-TAT	mmu-mir-130b	0.414171	0.000817804	0.0108841		0.418599	0.000786936	0.0114482
GtsRNA-Ile-TAT	mmu-mir-132	0.40025	0.00125545	0.0144957		0.353932	0.00499162	0.0406781
GtsRNA-Ile-TAT	mmu-mir-139	0.356519	0.00433402	0.0334006		0.368084	0.00343055	0.0317478
GtsRNA-Ile-TAT	mmu-mir-142a	0.447053	0.00027683	0.00522658		0.398252	0.00146148	0.0176934
GtsRNA-Ile-TAT	mmu-mir-147	0.373896	0.00269948	0.0242832		0.42142	0.000720138	0.0107724
GtsRNA-Ile-TAT	mmu-mir-150	0.46467	0.000148374	0.00332868		0.399511	0.00140802	0.0172593
GtsRNA-Ile-TAT	mmu-mir-155	0.402026	0.00118977	0.0139923		0.475208	0.00011481	0.00310128
GtsRNA-Ile-TAT	mmu-mir-15a	0.393577	0.00153251	0.0167282		0.539825	8.43287e-06	0.000521619
GtsRNA-Ile-TAT	mmu-mir-15b	0.434092	0.000429488	0.00707974		0.514643	2.46959e-05	0.00110451
GtsRNA-Ile-TAT	mmu-mir-18a	0.406346	0.00104279	0.0128636		0.437133	0.0004335	0.00746765
GtsRNA-Ile-TAT	mmu-mir-211	0.363527	0.00359113	0.0295795		0.413311	0.000927547	0.0129052
GtsRNA-Ile-TAT	mmu-mir-212	0.511953	2.36313e-05	0.000903768		0.521291	1.87327e-05	0.000903435
GtsRNA-Ile-TAT	mmu-mir-223	0.576085	1.28461e-06	0.000119616		0.581224	1.21908e-06	0.000144742
GtsRNA-Ile-TAT	mmu-mir-28c	0.340534	0.00655993	0.0440022		0.441263	0.000377914	0.00686284
GtsRNA-Ile-TAT	mmu-mir-32	0.452045	0.000232722	0.00461942		0.448213	0.000298878	0.00576359
GtsRNA-Ile-TAT	mmu-mir-324	0.458189	0.000187318	0.00393716		0.453753	0.000247064	0.00506702
GtsRNA-Ile-TAT	mmu-mir-33	0.334533	0.00762562	0.0487106		0.47264	0.000126155	0.00328438
GtsRNA-Ile-TAT	mmu-mir-339	0.341398	0.00641782	0.0433286		0.36476	0.00375174	0.03365
GtsRNA-Ile-TAT	mmu-mir-342	0.43438	0.000425392	0.00703006		0.517564	2.18858e-05	0.00100777
GtsRNA-Ile-TAT	mmu-mir-3473d	0.364295	0.00351705	0.0291729		0.488051	7.0924e-05	0.00225162
GtsRNA-Ile-TAT	mmu-mir-362	0.384409	0.0020031	0.0198696		0.65954	1.37034e-08	5.94797e-06
GtsRNA-Ile-TAT	mmu-mir-363	0.392857	0.00156548	0.0169528		0.378661	0.0025653	0.0262549
GtsRNA-Ile-TAT	mmu-mir-3964	0.450269	0.000247615	0.00481858		0.491778	6.14672e-05	0.00205748
GtsRNA-Ile-TAT	mmu-mir-3970	0.506192	2.99579e-05	0.00106032		0.391554	0.00177788	0.0202813
GtsRNA-Ile-TAT	mmu-mir-500	0.550403	4.38219e-06	0.000276995		0.664728	8.73828e-09	4.05901e-06
GtsRNA-Ile-TAT	mmu-mir-501	0.508497	2.72586e-05	0.000987658		0.593664	6.54098e-07	9.212e-05
GtsRNA-Ile-TAT	mmu-mir-5121	0.425547	0.000568695	0.00855479		0.481655	9.03507e-05	0.0026173
GtsRNA-Ile-TAT	mmu-mir-6395	0.520785	1.63018e-05	0.000698853		0.622523	1.42228e-07	2.96517e-05
GtsRNA-Ile-TAT	mmu-mir-760	0.366455	0.00331595	0.0279783		0.491879	6.12287e-05	0.00205469
GtsRNA-Ile-TAT	mmu-mir-7a-1	0.345094	0.00584008	0.0406536		0.608119	3.09411e-07	5.35443e-05
GtsRNA-Ile-TAT	mmu-mir-7a-2	0.34783	0.00544249	0.0388329		0.554733	4.30591e-06	0.00034134
GtsRNA-iMet-CAT	mmu-mir-10a	-0.594278	5.12009e-07	6.1016e-05		-0.437687	0.000425633	0.00737532
GtsRNA-iMet-CAT	mmu-mir-130b	0.464862	0.000147343	0.00331127		0.375488	0.00280167	0.0278976
GtsRNA-iMet-CAT	mmu-mir-132	0.50216	3.52888e-05	0.00118906		0.437486	0.000428478	0.00740524
GtsRNA-iMet-CAT	mmu-mir-16-1	0.461118	0.000168684	0.00365492		0.442774	0.000359263	0.00657829
GtsRNA-iMet-CAT	mmu-mir-16-2	0.465486	0.000144039	0.00327382		0.448667	0.000294292	0.00571259
GtsRNA-iMet-CAT	mmu-mir-183	-0.403514	0.00113715	0.0135888		-0.408376	0.00107895	0.0143843
GtsRNA-iMet-CAT	mmu-mir-30a	-0.552755	3.92981e-06	0.000260276		-0.54607	6.38447e-06	0.000444847
GtsRNA-iMet-CAT	mmu-mir-3473d	0.424107	0.000595849	0.00885053		0.579915	1.30019e-06	0.000152323
GtsRNA-iMet-CAT	mmu-mir-3473f	0.416907	0.000750195	0.0103173		0.408224	0.00108392	0.014436
GtsRNA-iMet-CAT	mmu-mir-3964	0.353879	0.00464747	0.0349961		0.376193	0.00274752	0.0275553
GtsRNA-iMet-CAT	mmu-mir-421	0.550307	4.40166e-06	0.00027755		0.466898	0.000155351	0.00378054
GtsRNA-iMet-CAT	mmu-mir-690	0.367416	0.00322992	0.0274935		0.522399	1.78804e-05	0.000883246
GtsRNA-iMet-CAT	mmu-mir-874	-0.432316	0.000455557	0.00734631		-0.362444	0.00399116	0.0350261
GtsRNA-Leu-AAG	mmu-mir-130b	0.395977	0.00142706	0.0159046		0.406562	0.00113996	0.0149567
GtsRNA-Leu-AAG	mmu-mir-150	0.353399	0.00470657	0.0352674		0.355091	0.00484356	0.039827
GtsRNA-Leu-AAG	mmu-mir-1943	0.386329	0.00189497	0.0191853		0.522198	1.80326e-05	0.000885807
GtsRNA-Leu-AAG	mmu-mir-223	0.376392	0.00251694	0.0231624		0.491325	6.25515e-05	0.00208062
GtsRNA-Leu-AAG	mmu-mir-3473d	0.486607	6.52359e-05	0.00184615		0.486691	7.46975e-05	0.00232952
GtsRNA-Leu-AAG	mmu-mir-363	0.339718	0.00669668	0.0446199		0.346075	0.00610607	0.0467796
GtsRNA-Leu-AAG	mmu-mir-3964	0.398137	0.00133781	0.0151306		0.38269	0.00229096	0.024234
GtsRNA-Leu-AAG	mmu-mir-3966	-0.359255	0.00402913	0.031893		-0.370552	0.00320819	0.030402
GtsRNA-Leu-AAG	mmu-mir-3969	0.34735	0.00551046	0.0391351		0.40762	0.001104	0.0146226
GtsRNA-Leu-AAG	mmu-mir-5121	0.393433	0.00153905	0.0167882		0.405001	0.00119498	0.0154338
GtsRNA-Leu-AAG	mmu-mir-6395	0.414795	0.000801915	0.0107664		0.48518	7.91076e-05	0.00241766
GtsRNA-Leu-AAG	mmu-mir-690	0.484831	6.9858e-05	0.00193274		0.638287	5.75975e-08	1.69445e-05
GtsRNA-Leu-CAA	mmu-mir-128-1	0.351623	0.00493109	0.0363521		0.388532	0.00193981	0.0215891
GtsRNA-Leu-CAA	mmu-mir-128-2	0.353063	0.00474834	0.0354576		0.409232	0.00105118	0.0141567
GtsRNA-Leu-CAA	mmu-mir-150	0.498896	4.02368e-05	0.00131486		0.3703	0.00323027	0.0305784
GtsRNA-Leu-CAA	mmu-mir-212	0.358295	0.00413386	0.0324354		0.406663	0.00113649	0.0149334
GtsRNA-Leu-CAA	mmu-mir-30a	-0.448541	0.000262941	0.00502645		-0.377452	0.00265315	0.0268839
GtsRNA-Leu-CAA	mmu-mir-3473d	0.408698	0.000969881	0.0121958		0.473194	0.000123624	0.00323439
GtsRNA-Leu-CAA	mmu-mir-3970	0.33823	0.00695254	0.0457961		0.443328	0.000352638	0.0064884
GtsRNA-Leu-CAA	mmu-mir-423	0.56346	2.37265e-06	0.000183449		0.489512	6.70681e-05	0.00216821
GtsRNA-Leu-CAA	mmu-mir-6395	0.335781	0.00739221	0.0475705		0.545113	6.66464e-06	0.000458337
GtsRNA-Leu-CAG	mmu-mir-1198	0.451469	0.00023746	0.004677		0.350407	0.00546722	0.0431977
GtsRNA-Leu-CAG	mmu-mir-125a	0.366887	0.00327699	0.0277939		0.502657	4.0126e-05	0.00153086
GtsRNA-Leu-CAG	mmu-mir-128-1	0.453197	0.000223507	0.00450114		0.464229	0.00017094	0.00404105
GtsRNA-Leu-CAG	mmu-mir-128-2	0.455309	0.000207477	0.00428167		0.488857	6.87719e-05	0.0022098
GtsRNA-Leu-CAG	mmu-mir-130b	0.353351	0.00471252	0.0352814		0.559064	3.52399e-06	0.000309382
GtsRNA-Leu-CAG	mmu-mir-150	0.539219	7.28831e-06	0.000392014		0.437838	0.00042351	0.00734815
GtsRNA-Leu-CAG	mmu-mir-1943	0.374616	0.00264564	0.0240067		0.556395	3.9883e-06	0.00032693
GtsRNA-Leu-CAG	mmu-mir-1981	0.359399	0.00401362	0.0318402		0.411498	0.000980767	0.0134548
GtsRNA-Leu-CAG	mmu-mir-212	0.463038	0.000157408	0.0034862		0.539271	8.64165e-06	0.000527158
GtsRNA-Leu-CAG	mmu-mir-301a	-0.401882	0.00119498	0.0140218		-0.441011	0.000381107	0.00689246
GtsRNA-Leu-CAG	mmu-mir-30a	-0.495008	4.69698e-05	0.00145786		-0.498879	4.66001e-05	0.00170418
GtsRNA-Leu-CAG	mmu-mir-3473d	0.459485	0.000178848	0.00380221		0.53363	1.10617e-05	0.000636696
GtsRNA-Leu-CAG	mmu-mir-3969	0.359879	0.00396232	0.0315855		0.567022	2.42394e-06	0.00024037
GtsRNA-Leu-CAG	mmu-mir-3970	0.401162	0.00122133	0.0142091		0.559266	3.4911e-06	0.000309382
GtsRNA-Leu-CAG	mmu-mir-423	0.636617	4.87006e-08	1.19358e-05		0.574224	1.71598e-06	0.000188203
GtsRNA-Leu-CAG	mmu-mir-467d	0.363815	0.00356318	0.0294615		0.485634	7.77599e-05	0.0023968
GtsRNA-Leu-CAG	mmu-mir-6395	0.364151	0.00353083	0.0292592		0.606658	3.3416e-07	5.63538e-05
GtsRNA-Leu-TAA	mmu-mir-106b	0.373848	0.0027031	0.0242989		0.513283	2.61155e-05	0.00113589
GtsRNA-Leu-TAA	mmu-mir-130b	0.518193	1.8196e-05	0.000753928		0.623026	1.38319e-07	2.94621e-05
GtsRNA-Leu-TAA	mmu-mir-132	0.525442	1.33539e-05	0.000608631		0.433205	0.000493207	0.00822332
GtsRNA-Leu-TAA	mmu-mir-139	0.357527	0.00421939	0.0328879		0.469618	0.000140823	0.00354764
GtsRNA-Leu-TAA	mmu-mir-142a	0.405386	0.00107395	0.013111		0.629674	9.52242e-08	2.35999e-05
GtsRNA-Leu-TAA	mmu-mir-146b	0.426363	0.000553813	0.00838922		0.358717	0.0044049	0.037345
GtsRNA-Leu-TAA	mmu-mir-147	0.423387	0.000609865	0.00900209		0.691471	0	0
GtsRNA-Leu-TAA	mmu-mir-150	0.351094	0.00499964	0.0366082		0.354033	0.00497859	0.0406344
GtsRNA-Leu-TAA	mmu-mir-155	0.461934	0.000163804	0.00357302		0.604291	3.78296e-07	6.10741e-05
GtsRNA-Leu-TAA	mmu-mir-15a	0.451517	0.000237062	0.0046727		0.552013	4.87754e-06	0.000375415
GtsRNA-Leu-TAA	mmu-mir-16-1	0.495584	4.59104e-05	0.00143527		0.443378	0.000352042	0.00648643
GtsRNA-Leu-TAA	mmu-mir-16-2	0.498032	4.16505e-05	0.00134415		0.441011	0.000381107	0.00689246
GtsRNA-Leu-TAA	mmu-mir-18a	0.371016	0.00292476	0.0255833		0.419556	0.000763667	0.0111958
GtsRNA-Leu-TAA	mmu-mir-21a	0.410522	0.000916555	0.0117239		0.485382	7.8506e-05	0.00241137
GtsRNA-Leu-TAA	mmu-mir-21b	0.342934	0.00617187	0.0421612		0.377654	0.00263833	0.0267849
GtsRNA-Leu-TAA	mmu-mir-21c	0.356087	0.00438399	0.0336858		0.362242	0.0040126	0.0351677
GtsRNA-Leu-TAA	mmu-mir-223	0.340582	0.00655196	0.0440022		0.510111	2.97289e-05	0.00123763
GtsRNA-Leu-TAA	mmu-mir-298	0.447581	0.000271827	0.0051659		0.40621	0.00115218	0.0150648
GtsRNA-Leu-TAA	mmu-mir-341	0.376824	0.00248649	0.0229717		0.415628	0.000863358	0.0122899
GtsRNA-Leu-TAA	mmu-mir-342	0.525634	1.32437e-05	0.000605737		0.357155	0.00458924	0.0384159
GtsRNA-Leu-TAA	mmu-mir-3473d	0.403754	0.00112887	0.0135147		0.520687	1.92134e-05	0.000921582
GtsRNA-Leu-TAA	mmu-mir-3964	0.453197	0.000223507	0.00450114		0.70935	0	0
GtsRNA-Leu-TAA	mmu-mir-421	0.548723	4.73487e-06	0.000292083		0.550855	5.14208e-06	0.000389665
GtsRNA-Leu-TAA	mmu-mir-425	0.378696	0.00235834	0.0221902		0.493642	5.71901e-05	0.00197679
GtsRNA-Leu-TAA	mmu-mir-449c	0.351334	0.00496838	0.0364306		0.396993	0.00151676	0.018106
GtsRNA-Leu-TAA	mmu-mir-500	0.480367	8.28482e-05	0.00217186		0.476921	0.000107777	0.00298496
GtsRNA-Leu-TAA	mmu-mir-532	0.377976	0.00240691	0.0224844		0.470122	0.000138274	0.00350678
GtsRNA-Leu-TAA	mmu-mir-6395	0.413594	0.000832724	0.0110149		0.613357	2.34179e-07	4.2761e-05
GtsRNA-Leu-TAA	mmu-mir-92a-2	0.449501	0.000254323	0.00490865		0.365465	0.00368145	0.0331656
GtsRNA-Leu-TAG	mmu-mir-130b	0.419019	0.000701527	0.00987268		0.403289	0.00125807	0.0159683
GtsRNA-Leu-TAG	mmu-mir-150	0.373416	0.00273591	0.0244753		0.359825	0.00427809	0.0365626
GtsRNA-Leu-TAG	mmu-mir-1943	0.406682	0.00103208	0.0128105		0.529249	1.33648e-05	0.000716317
GtsRNA-Leu-TAG	mmu-mir-223	0.391513	0.00162876	0.0174201		0.508146	3.21935e-05	0.00130734
GtsRNA-Leu-TAG	mmu-mir-28c	0.34975	0.00517797	0.037554		0.544308	6.90948e-06	0.000463145
GtsRNA-Leu-TAG	mmu-mir-3473d	0.489487	5.83385e-05	0.00169527		0.491677	6.17067e-05	0.00206169
GtsRNA-Leu-TAG	mmu-mir-363	0.34015	0.00662397	0.0443173		0.344665	0.00632783	0.0478554
GtsRNA-Leu-TAG	mmu-mir-3964	0.40529	0.00107712	0.0131373		0.3702	0.00323914	0.0306186
GtsRNA-Leu-TAG	mmu-mir-3966	-0.373416	0.00273591	0.0244753		-0.353429	0.00505724	0.0410234
GtsRNA-Leu-TAG	mmu-mir-3969	0.363383	0.00360517	0.0296576		0.431392	0.000523217	0.00858316
GtsRNA-Leu-TAG	mmu-mir-423	0.404618	0.00109949	0.0132546		0.349853	0.00554549	0.043595
GtsRNA-Leu-TAG	mmu-mir-500	0.33679	0.00720829	0.0467459		0.551661	4.95666e-06	0.000379299
GtsRNA-Leu-TAG	mmu-mir-5121	0.41369	0.00083022	0.0109986		0.402382	0.00129268	0.0162364
GtsRNA-Leu-TAG	mmu-mir-6395	0.415851	0.000775663	0.0105282		0.493339	5.78644e-05	0.00198713
GtsRNA-Leu-TAG	mmu-mir-690	0.476863	9.45727e-05	0.00239231		0.650827	2.59847e-08	9.4246e-06
GtsRNA-Lys-CTT	mmu-mir-130b	0.445373	0.000293319	0.00543906		0.471985	0.000129208	0.00333723
GtsRNA-Lys-CTT	mmu-mir-139	0.346966	0.00556538	0.039353		0.528292	1.39242e-05	0.000735869
GtsRNA-Lys-CTT	mmu-mir-150	0.344422	0.00594157	0.0411397		0.344162	0.00640873	0.0482331
GtsRNA-Lys-CTT	mmu-mir-30a	-0.561876	2.5589e-06	0.000193813		-0.600967	4.49698e-07	6.96295e-05
GtsRNA-Lys-CTT	mmu-mir-3473d	0.353687	0.00467103	0.0350921		0.532069	1.1836e-05	0.000661143
GtsRNA-Lys-CTT	mmu-mir-3535	0.499424	3.9395e-05	0.00129714		0.398001	0.00147239	0.0177686
GtsRNA-Lys-CTT	mmu-mir-421	0.437788	0.000379555	0.00648909		0.375941	0.00276675	0.0276748
GtsRNA-Lys-CTT	mmu-mir-690	0.349078	0.00526923	0.0379826		0.54184	7.71288e-06	0.000492082
GtsRNA-Lys-TTT	mmu-let-7k	0.477967	9.07228e-05	0.00231521		0.434968	0.000465544	0.00787114
GtsRNA-Lys-TTT	mmu-mir-106a	0.360407	0.00390657	0.0312658		0.434414	0.000474081	0.00798998
GtsRNA-Lys-TTT	mmu-mir-106b	0.615687	1.63437e-07	2.77512e-05		0.542746	7.40808e-06	0.000487465
GtsRNA-Lys-TTT	mmu-mir-1191a	0.556212	3.34424e-06	0.000233548		0.53353	1.11102e-05	0.000636718
GtsRNA-Lys-TTT	mmu-mir-1198	0.591062	6.04316e-07	6.738e-05		0.489109	6.81119e-05	0.00219392
GtsRNA-Lys-TTT	mmu-mir-128-1	0.572101	1.56244e-06	0.000136669		0.414973	0.000881077	0.012475
GtsRNA-Lys-TTT	mmu-mir-128-2	0.550883	4.28606e-06	0.000272911		0.43396	0.000481173	0.00807864
GtsRNA-Lys-TTT	mmu-mir-130b	0.691676	0	0		0.646043	3.56355e-08	1.19088e-05
GtsRNA-Lys-TTT	mmu-mir-132	0.730223	0	0		0.424542	0.000652228	0.010011
GtsRNA-Lys-TTT	mmu-mir-134	0.353831	0.00465335	0.0350201		0.436428	0.000443705	0.00757445
GtsRNA-Lys-TTT	mmu-mir-139	0.33775	0.00703689	0.0461063		0.420664	0.000737506	0.0109272
GtsRNA-Lys-TTT	mmu-mir-142a	0.459341	0.000179772	0.00381248		0.461862	0.000185956	0.00428134
GtsRNA-Lys-TTT	mmu-mir-146b	0.565524	2.14912e-06	0.000172855		0.512931	2.64958e-05	0.0011407
GtsRNA-Lys-TTT	mmu-mir-147	0.543923	5.89548e-06	0.000340353		0.568482	2.26113e-06	0.00023137
GtsRNA-Lys-TTT	mmu-mir-150	0.512961	2.26614e-05	0.000879999		0.509657	3.02816e-05	0.00125276
GtsRNA-Lys-TTT	mmu-mir-155	0.552659	3.94738e-06	0.000260276		0.609579	2.86406e-07	5.12376e-05
GtsRNA-Lys-TTT	mmu-mir-18a	0.434524	0.000423357	0.00700981		0.527234	1.45678e-05	0.000759277
GtsRNA-Lys-TTT	mmu-mir-203	0.411674	0.00088426	0.0114689		0.377452	0.00265315	0.0268839
GtsRNA-Lys-TTT	mmu-mir-211	0.359783	0.00397254	0.0316184		0.406562	0.00113996	0.0149567
GtsRNA-Lys-TTT	mmu-mir-212	0.447149	0.000275914	0.00521308		0.483065	8.56872e-05	0.0025349
GtsRNA-Lys-TTT	mmu-mir-214	0.446381	0.000283321	0.0053259		0.395835	0.00156927	0.0185738
GtsRNA-Lys-TTT	mmu-mir-21a	0.414315	0.000814112	0.0108516		0.360077	0.00424972	0.0364378
GtsRNA-Lys-TTT	mmu-mir-223	0.556308	3.32921e-06	0.000233126		0.657777	1.57409e-08	6.61369e-06
GtsRNA-Lys-TTT	mmu-mir-28c	0.551843	4.09973e-06	0.000267605		0.394626	0.00162582	0.0190388
GtsRNA-Lys-TTT	mmu-mir-298	0.586022	7.81421e-07	8.08786e-05		0.42842	0.00057602	0.00913092
GtsRNA-Lys-TTT	mmu-mir-30a	-0.560868	2.68453e-06	0.000200984		-0.598046	5.22846e-07	7.86171e-05
GtsRNA-Lys-TTT	mmu-mir-339	0.597878	4.24593e-07	5.46065e-05		0.378056	0.0026089	0.0265676
GtsRNA-Lys-TTT	mmu-mir-340	0.495056	4.68807e-05	0.00145683		0.591196	7.41234e-07	9.71567e-05
GtsRNA-Lys-TTT	mmu-mir-341	0.358007	0.00416575	0.0326068		0.427866	0.000586385	0.00922502
GtsRNA-Lys-TTT	mmu-mir-342	0.385945	0.00191616	0.019317		0.522903	1.75051e-05	0.000866323
GtsRNA-Lys-TTT	mmu-mir-3473d	0.545699	5.43795e-06	0.000325513		0.657223	1.6423e-08	6.68972e-06
GtsRNA-Lys-TTT	mmu-mir-3473f	0.482671	7.58879e-05	0.00205364		0.463725	0.000174038	0.00409237
GtsRNA-Lys-TTT	mmu-mir-363	0.380568	0.00223614	0.0214839		0.435522	0.000457147	0.00776886
GtsRNA-Lys-TTT	mmu-mir-3964	0.540467	6.89136e-06	0.000377702		0.568382	2.27202e-06	0.00023137
GtsRNA-Lys-TTT	mmu-mir-3969	0.570901	1.65671e-06	0.000141643		0.5571	3.86034e-06	0.000320409
GtsRNA-Lys-TTT	mmu-mir-3970	0.562356	2.50105e-06	0.000189985		0.379064	0.0025366	0.0260518
GtsRNA-Lys-TTT	mmu-mir-421	0.606903	2.63408e-07	3.91032e-05		0.366976	0.00353478	0.0322948
GtsRNA-Lys-TTT	mmu-mir-423	0.613815	1.81145e-07	2.94124e-05		0.379316	0.00251881	0.0259496
GtsRNA-Lys-TTT	mmu-mir-467d	0.492224	5.2418e-05	0.00157248		0.432449	0.000505515	0.00837579
GtsRNA-Lys-TTT	mmu-mir-500	0.491407	5.41227e-05	0.0016143		0.636625	6.35973e-08	1.8504e-05
GtsRNA-Lys-TTT	mmu-mir-511	0.394153	0.00150658	0.0164867		0.489562	6.69386e-05	0.00216821
GtsRNA-Lys-TTT	mmu-mir-5114	0.349126	0.00526266	0.0379458		0.367833	0.00345399	0.0318757
GtsRNA-Lys-TTT	mmu-mir-532	0.657738	1.09944e-08	3.70941e-06		0.606457	3.37717e-07	5.65932e-05
GtsRNA-Lys-TTT	mmu-mir-6395	0.494048	4.87862e-05	0.00150168		0.654957	1.94384e-08	7.56866e-06
GtsRNA-Lys-TTT	mmu-mir-690	0.516753	1.93351e-05	0.000784856		0.540279	8.26558e-06	0.000518597
GtsRNA-Lys-TTT	mmu-mir-7b	0.357623	0.00420861	0.0328335		0.624487	1.27541e-07	2.79084e-05
GtsRNA-Lys-TTT	mmu-mir-92a-1	0.639209	4.14458e-08	1.06606e-05		0.364357	0.00379243	0.033843
GtsRNA-Lys-TTT	mmu-mir-92a-2	0.634985	5.38133e-08	1.25188e-05		0.450782	0.00027373	0.00541265
GtsRNA-Lys-TTT	mmu-mir-93	0.457421	0.00019251	0.00402674		0.415225	0.000874224	0.0124112
GtsRNA-Met-CAT	mmu-mir-106b	0.352103	0.00486949	0.0360412		0.380121	0.00246263	0.0255197
GtsRNA-Met-CAT	mmu-mir-1191a	0.341446	0.00641	0.0432871		0.405152	0.00118955	0.0153787
GtsRNA-Met-CAT	mmu-mir-1198	0.380184	0.00226073	0.0216482		0.370099	0.00324804	0.0306463
GtsRNA-Met-CAT	mmu-mir-130b	0.58847	6.90001e-07	7.36453e-05		0.432399	0.000506345	0.0083843
GtsRNA-Met-CAT	mmu-mir-132	0.509985	2.56375e-05	0.000942062		0.372365	0.00305311	0.029406
GtsRNA-Met-CAT	mmu-mir-139	0.363143	0.00362868	0.0297944		0.598902	5.00311e-07	7.65707e-05
GtsRNA-Met-CAT	mmu-mir-142a	0.412874	0.000851721	0.0112092		0.440961	0.000381748	0.00689465
GtsRNA-Met-CAT	mmu-mir-146b	0.495584	4.59104e-05	0.00143527		0.447861	0.000302491	0.00582053
GtsRNA-Met-CAT	mmu-mir-147	0.349846	0.00516505	0.0374812		0.557654	3.76253e-06	0.000316256
GtsRNA-Met-CAT	mmu-mir-148b	0.399002	0.00130355	0.0148726		0.367279	0.00350607	0.0321657
GtsRNA-Met-CAT	mmu-mir-150	0.505472	3.08512e-05	0.00108455		0.401224	0.00133815	0.0166809
GtsRNA-Met-CAT	mmu-mir-153	-0.455981	0.000202602	0.004204		-0.351615	0.00529983	0.0423682
GtsRNA-Met-CAT	mmu-mir-155	0.522417	1.52054e-05	0.000669529		0.550099	5.32181e-06	0.000396504
GtsRNA-Met-CAT	mmu-mir-211	0.422523	0.00062708	0.00916249		0.429579	0.000554884	0.00891484
GtsRNA-Met-CAT	mmu-mir-214	0.353639	0.00467694	0.0351061		0.390849	0.00181453	0.0206107
GtsRNA-Met-CAT	mmu-mir-298	0.379416	0.00231064	0.0219321		0.362897	0.00394327	0.0347441
GtsRNA-Met-CAT	mmu-mir-30a	-0.605895	2.78005e-07	3.96691e-05		-0.549999	5.34622e-06	0.000396504
GtsRNA-Met-CAT	mmu-mir-340	0.340246	0.00660791	0.0442441		0.446199	0.000320065	0.00607918
GtsRNA-Met-CAT	mmu-mir-342	0.418683	0.000709072	0.0099251		0.621969	1.46646e-07	3.0334e-05
GtsRNA-Met-CAT	mmu-mir-3473d	0.437116	0.000388219	0.00658325		0.439047	0.000406873	0.00715571
GtsRNA-Met-CAT	mmu-mir-3535	0.43486	0.000418644	0.00695393		0.592758	6.8491e-07	9.49443e-05
GtsRNA-Met-CAT	mmu-mir-3964	0.447533	0.000272278	0.00516692		0.357055	0.00460137	0.0384709
GtsRNA-Met-CAT	mmu-mir-3969	0.489103	5.92173e-05	0.00171697		0.406411	0.00114518	0.0149881
GtsRNA-Met-CAT	mmu-mir-5114	0.390025	0.00170149	0.017925		0.350608	0.005439	0.0430518
GtsRNA-Met-CAT	mmu-mir-532	0.5036	3.32911e-05	0.00113949		0.41875	0.00078322	0.0114255
GtsRNA-Met-CAT	mmu-mir-6395	0.379368	0.0023138	0.0219418		0.378208	0.00259793	0.0264661
GtsRNA-Phe-GAA	mmu-let-7k	0.389209	0.00174261	0.0181666		0.404749	0.00120407	0.0154758
GtsRNA-Phe-GAA	mmu-mir-106a	0.480271	8.31507e-05	0.0021754		0.500793	4.32076e-05	0.0016227
GtsRNA-Phe-GAA	mmu-mir-106b	0.473598	0.000106856	0.00262134		0.462718	0.00018039	0.004197
GtsRNA-Phe-GAA	mmu-mir-1198	0.459437	0.000179156	0.00380563		0.348291	0.00577143	0.044865
GtsRNA-Phe-GAA	mmu-mir-128-1	0.366503	0.0033116	0.0279597		0.353781	0.00501123	0.0407877
GtsRNA-Phe-GAA	mmu-mir-128-2	0.383257	0.0020706	0.0202684		0.360177	0.00423842	0.0363881
GtsRNA-Phe-GAA	mmu-mir-130b	0.406826	0.00102752	0.0127784		0.411095	0.000992964	0.0135449
GtsRNA-Phe-GAA	mmu-mir-132	0.482047	7.77175e-05	0.00208577		0.517464	2.19775e-05	0.00101024
GtsRNA-Phe-GAA	mmu-mir-134	0.392329	0.00159007	0.0171262		0.349047	0.00566111	0.0442412
GtsRNA-Phe-GAA	mmu-mir-146b	0.444364	0.000303639	0.00555901		0.472942	0.000124769	0.0032579
GtsRNA-Phe-GAA	mmu-mir-150	0.347254	0.00552415	0.0391895		0.451537	0.000266711	0.00530955
GtsRNA-Phe-GAA	mmu-mir-155	0.393001	0.00155884	0.016902		0.550452	5.23721e-06	0.000393937
GtsRNA-Phe-GAA	mmu-mir-18a	0.461598	0.000165798	0.00361044		0.535292	1.02897e-05	0.000604079
GtsRNA-Phe-GAA	mmu-mir-19a	0.421083	0.000656757	0.00945257		0.516205	2.31546e-05	0.00104977
GtsRNA-Phe-GAA	mmu-mir-19b-1	0.395929	0.00142911	0.0159137		0.519075	2.05522e-05	0.000971714
GtsRNA-Phe-GAA	mmu-mir-19b-2	0.393385	0.00154124	0.0167882		0.519529	2.01671e-05	0.000956925
GtsRNA-Phe-GAA	mmu-mir-211	0.4399	0.000353465	0.00619614		0.40893	0.0010609	0.0142514
GtsRNA-Phe-GAA	mmu-mir-214	0.362663	0.00367612	0.030051		0.386518	0.00205502	0.0225023
GtsRNA-Phe-GAA	mmu-mir-221	0.392713	0.00157216	0.0170038		0.41447	0.000894931	0.0126105
GtsRNA-Phe-GAA	mmu-mir-223	0.564852	2.21961e-06	0.000175803		0.556395	3.9883e-06	0.00032693
GtsRNA-Phe-GAA	mmu-mir-30a	-0.40361	0.00113383	0.0135679		-0.526428	1.50768e-05	0.000776631
GtsRNA-Phe-GAA	mmu-mir-324	0.464958	0.00014683	0.0033026		0.376948	0.00269055	0.0271175
GtsRNA-Phe-GAA	mmu-mir-339	0.527602	1.21628e-05	0.000572424		0.510211	2.96074e-05	0.00123451
GtsRNA-Phe-GAA	mmu-mir-340	0.462558	0.00016016	0.00351716		0.469165	0.000143154	0.00357237
GtsRNA-Phe-GAA	mmu-mir-3473d	0.524674	1.3803e-05	0.000623632		0.596082	5.78243e-07	8.32073e-05
GtsRNA-Phe-GAA	mmu-mir-363	0.40025	0.00125545	0.0144957		0.367127	0.0035204	0.0322079
GtsRNA-Phe-GAA	mmu-mir-3964	0.355511	0.00445141	0.0339827		0.413412	0.000924669	0.0128855
GtsRNA-Phe-GAA	mmu-mir-3969	0.530146	1.08877e-05	0.000531674		0.487648	7.20233e-05	0.00227019
GtsRNA-Phe-GAA	mmu-mir-484	0.420651	0.000665906	0.00955778		0.358666	0.00441074	0.0373826
GtsRNA-Phe-GAA	mmu-mir-500	0.37716	0.00246304	0.02282		0.628315	1.02873e-07	2.43193e-05
GtsRNA-Phe-GAA	mmu-mir-532	0.537394	7.90722e-06	0.000418374		0.483972	8.28077e-05	0.0024774
GtsRNA-Phe-GAA	mmu-mir-6395	0.34759	0.00547638	0.0389677		0.564352	2.75052e-06	0.00026482
GtsRNA-Phe-GAA	mmu-mir-690	0.547571	4.99197e-06	0.000303005		0.686938	0	0
GtsRNA-Phe-GAA	mmu-mir-93	0.436972	0.000390099	0.0066022		0.423132	0.000682141	0.0103502
GtsRNA-Pro-AGG	mmu-let-7a-1	0.352247	0.00485115	0.0359669		0.454962	0.000236917	0.00492374
GtsRNA-Pro-AGG	mmu-let-7a-2	0.352247	0.00485115	0.0359669		0.45612	0.000227552	0.00479689
GtsRNA-Pro-AGG	mmu-let-7e	0.393193	0.00155002	0.0168344		0.484425	8.14018e-05	0.00244918
GtsRNA-Pro-AGG	mmu-mir-1195	0.554772	3.57745e-06	0.000243933		0.401022	0.00134621	0.0167419
GtsRNA-Pro-AGG	mmu-mir-1198	0.560052	2.79048e-06	0.000205832		0.402886	0.00127335	0.0160775
GtsRNA-Pro-AGG	mmu-mir-128-1	0.523906	1.42663e-05	0.000641216		0.540027	8.35813e-06	0.00051948
GtsRNA-Pro-AGG	mmu-mir-128-2	0.551171	4.22934e-06	0.000271294		0.555791	4.10115e-06	0.000331056
GtsRNA-Pro-AGG	mmu-mir-146a	0.403514	0.00113715	0.0135888		0.392309	0.00173934	0.0199968
GtsRNA-Pro-AGG	mmu-mir-150	0.364295	0.00351705	0.0291729		0.488555	6.95718e-05	0.0022263
GtsRNA-Pro-AGG	mmu-mir-30a	-0.408362	0.000980006	0.0123053		-0.462214	0.000183645	0.00425404
GtsRNA-Pro-AGG	mmu-mir-3471-2	0.421707	0.000643743	0.00932208		0.378208	0.00259793	0.0264661
GtsRNA-Pro-AGG	mmu-mir-3473d	0.405578	0.00106766	0.0130648		0.541387	7.86966e-06	0.000499677
GtsRNA-Pro-AGG	mmu-mir-3473f	0.600422	3.71573e-07	4.92505e-05		0.385057	0.00214234	0.02319
GtsRNA-Pro-AGG	mmu-mir-378d	0.350326	0.00510087	0.0371192		0.396842	0.00152352	0.018154
GtsRNA-Pro-AGG	mmu-mir-3969	0.382152	0.00213721	0.0207561		0.55992	3.38619e-06	0.00030567
GtsRNA-Pro-AGG	mmu-mir-423	0.505328	3.10328e-05	0.00108799		0.604744	3.69438e-07	6.03803e-05
GtsRNA-Pro-AGG	mmu-mir-532	0.469902	0.000122534	0.00289918		0.443882	0.000346125	0.00641762
GtsRNA-Pro-AGG	mmu-mir-6395	0.340102	0.00663202	0.0443337		0.440407	0.000388871	0.00696627
GtsRNA-Pro-AGG	mmu-mir-690	0.530818	1.05724e-05	0.000518226		0.457178	0.0002193	0.00472066
GtsRNA-Pro-AGG	mmu-mir-92a-1	0.644057	3.03182e-08	8.37911e-06		0.42001	0.000752864	0.0110804
GtsRNA-Pro-AGG	mmu-mir-92a-2	0.646457	2.58016e-08	7.61705e-06		0.461812	0.000186288	0.00428527
GtsRNA-Pro-CGG	mmu-let-7a-1	0.351815	0.00490637	0.0362315		0.454207	0.000243213	0.00502698
GtsRNA-Pro-CGG	mmu-let-7a-2	0.351815	0.00490637	0.0362315		0.455264	0.00023444	0.00488377
GtsRNA-Pro-CGG	mmu-let-7e	0.393193	0.00155002	0.0168344		0.483518	8.42361e-05	0.00250879
GtsRNA-Pro-CGG	mmu-mir-1195	0.554387	3.64218e-06	0.00024705		0.401778	0.00131623	0.0164696
GtsRNA-Pro-CGG	mmu-mir-1198	0.558996	2.93345e-06	0.000209838		0.40213	0.00130244	0.0163203
GtsRNA-Pro-CGG	mmu-mir-128-1	0.523089	1.47744e-05	0.000657231		0.539322	8.62247e-06	0.000527158
GtsRNA-Pro-CGG	mmu-mir-128-2	0.550403	4.38219e-06	0.000276995		0.554481	4.35607e-06	0.000343261
GtsRNA-Pro-CGG	mmu-mir-146a	0.404618	0.00109949	0.0132546		0.38959	0.00188169	0.0211377
GtsRNA-Pro-CGG	mmu-mir-150	0.363575	0.00358646	0.0295598		0.490418	6.47733e-05	0.00211468
GtsRNA-Pro-CGG	mmu-mir-30a	-0.410186	0.000926173	0.0118236		-0.461912	0.000185624	0.00427743
GtsRNA-Pro-CGG	mmu-mir-3471-2	0.419067	0.000700455	0.00986828		0.377049	0.00268303	0.0270726
GtsRNA-Pro-CGG	mmu-mir-3473d	0.405098	0.00108347	0.0131714		0.540631	8.13763e-06	0.000511781
GtsRNA-Pro-CGG	mmu-mir-3473f	0.599222	3.95748e-07	5.14057e-05		0.384453	0.00217944	0.0234668
GtsRNA-Pro-CGG	mmu-mir-378d	0.348742	0.00531539	0.0382305		0.395382	0.00159027	0.0187719
GtsRNA-Pro-CGG	mmu-mir-3969	0.382296	0.00212841	0.0206784		0.55841	3.63291e-06	0.00031129
GtsRNA-Pro-CGG	mmu-mir-423	0.507152	2.88043e-05	0.00103479		0.606205	3.42214e-07	5.69862e-05
GtsRNA-Pro-CGG	mmu-mir-532	0.469374	0.000124939	0.00294269		0.441414	0.00037601	0.00683295
GtsRNA-Pro-CGG	mmu-mir-6395	0.341542	0.0063944	0.0432042		0.436327	0.00044518	0.00758985
GtsRNA-Pro-CGG	mmu-mir-690	0.530818	1.05724e-05	0.000518226		0.45612	0.000227552	0.00479689
GtsRNA-Pro-CGG	mmu-mir-92a-1	0.643817	3.08031e-08	8.42351e-06		0.420966	0.000730514	0.0108723
GtsRNA-Pro-CGG	mmu-mir-92a-2	0.646649	2.54652e-08	7.60414e-06		0.461258	0.000189979	0.00433254
GtsRNA-Pro-TGG	mmu-let-7a-1	0.360167	0.00393182	0.0314195		0.458236	0.000211323	0.00460891
GtsRNA-Pro-TGG	mmu-let-7a-2	0.360167	0.00393182	0.0314195		0.459344	0.000203254	0.00452231
GtsRNA-Pro-TGG	mmu-let-7e	0.401882	0.00119498	0.0140218		0.4879	7.13344e-05	0.00225654
GtsRNA-Pro-TGG	mmu-mir-1195	0.551699	4.12718e-06	0.000268647		0.400619	0.00136245	0.0168804
GtsRNA-Pro-TGG	mmu-mir-1198	0.567924	1.91427e-06	0.000157876		0.40762	0.001104	0.0146226
GtsRNA-Pro-TGG	mmu-mir-128-1	0.533554	9.37487e-06	0.000473832		0.541185	7.9403e-06	0.000502955
GtsRNA-Pro-TGG	mmu-mir-128-2	0.561588	2.59422e-06	0.000195916		0.556445	3.97903e-06	0.00032693
GtsRNA-Pro-TGG	mmu-mir-146a	0.409274	0.000952745	0.0120386		0.398001	0.00147239	0.0177686
GtsRNA-Pro-TGG	mmu-mir-150	0.371976	0.00284787	0.0251136		0.48931	6.75881e-05	0.0021797
GtsRNA-Pro-TGG	mmu-mir-30a	-0.412058	0.000873727	0.0113834		-0.467755	0.000150635	0.00368951
GtsRNA-Pro-TGG	mmu-mir-339	0.344086	0.0059929	0.0413408		0.343507	0.00651527	0.0487577
GtsRNA-Pro-TGG	mmu-mir-3471-2	0.416811	0.000752479	0.0103323		0.381884	0.00234362	0.0246434
GtsRNA-Pro-TGG	mmu-mir-3473d	0.408122	0.000987296	0.0123729		0.540782	8.08336e-06	0.000509579
GtsRNA-Pro-TGG	mmu-mir-3473f	0.597014	4.44178e-07	5.65652e-05		0.385611	0.00210883	0.0229022
GtsRNA-Pro-TGG	mmu-mir-378d	0.357623	0.00420861	0.0328335		0.400015	0.00138714	0.0170904
GtsRNA-Pro-TGG	mmu-mir-3969	0.388057	0.00180217	0.0185641		0.56259	2.9885e-06	0.000279599
GtsRNA-Pro-TGG	mmu-mir-423	0.515985	1.99696e-05	0.000804326		0.608874	2.97302e-07	5.28299e-05
GtsRNA-Pro-TGG	mmu-mir-532	0.475326	0.00010018	0.00250009		0.446753	0.000314106	0.00599177
GtsRNA-Pro-TGG	mmu-mir-6395	0.344278	0.00596352	0.0412477		0.440709	0.000384971	0.00691981
GtsRNA-Pro-TGG	mmu-mir-690	0.522129	1.53938e-05	0.000670998		0.456977	0.00022085	0.00472331
GtsRNA-Pro-TGG	mmu-mir-92a-1	0.651066	1.86267e-08	5.76075e-06		0.420513	0.000741025	0.0109548
GtsRNA-Pro-TGG	mmu-mir-92a-2	0.657114	1.15941e-08	3.86158e-06		0.463071	0.000178143	0.00416301
GtsRNA-Ser-AGA	mmu-let-7k	0.523618	1.44437e-05	0.00064807		0.60837	3.05324e-07	5.35368e-05
GtsRNA-Ser-AGA	mmu-mir-106b	0.381576	0.00217272	0.0210145		0.45048	0.000276584	0.00543661
GtsRNA-Ser-AGA	mmu-mir-10a	-0.497696	4.22126e-05	0.00135891		-0.343104	0.0065816	0.0490876
GtsRNA-Ser-AGA	mmu-mir-1191a	0.522225	1.53308e-05	0.000670501		0.388029	0.00196806	0.0218026
GtsRNA-Ser-AGA	mmu-mir-125b-1	0.346294	0.00566264	0.0397809		0.55851	3.61595e-06	0.000310842
GtsRNA-Ser-AGA	mmu-mir-125b-2	0.338614	0.0068857	0.045529		0.559215	3.49929e-06	0.000309382
GtsRNA-Ser-AGA	mmu-mir-130b	0.572341	1.54421e-06	0.00013599		0.370603	0.00320378	0.030382
GtsRNA-Ser-AGA	mmu-mir-145b	0.392185	0.00159684	0.0171493		0.498225	4.78163e-05	0.00173192
GtsRNA-Ser-AGA	mmu-mir-183	-0.401546	0.00120721	0.014108		-0.399612	0.00140382	0.0172318
GtsRNA-Ser-AGA	mmu-mir-212	0.397609	0.00135915	0.0153186		0.521442	1.86143e-05	0.000902656
GtsRNA-Ser-AGA	mmu-mir-223	0.481087	8.06121e-05	0.00214352		0.542243	7.57599e-06	0.000488052
GtsRNA-Ser-AGA	mmu-mir-28c	0.460733	0.000171027	0.00368416		0.591549	7.28143e-07	9.71567e-05
GtsRNA-Ser-AGA	mmu-mir-30a	-0.560004	2.79683e-06	0.000205832		-0.4117	0.00097472	0.0133927
GtsRNA-Ser-AGA	mmu-mir-339	0.569988	1.73193e-06	0.000144674		0.415426	0.000868776	0.0123603
GtsRNA-Ser-AGA	mmu-mir-3473d	0.431644	0.000465792	0.00741471		0.46569	0.00016224	0.00388394
GtsRNA-Ser-AGA	mmu-mir-350	0.467022	0.000136193	0.00313944		0.398957	0.00143132	0.017456
GtsRNA-Ser-AGA	mmu-mir-3969	0.415563	0.000782744	0.0105801		0.373524	0.00295757	0.0287896
GtsRNA-Ser-AGA	mmu-mir-3970	0.661722	7.62508e-09	2.8709e-06		0.65954	1.37034e-08	5.94797e-06
GtsRNA-Ser-AGA	mmu-mir-484	0.336406	0.00727788	0.0471031		0.429277	0.000560328	0.00896423
GtsRNA-Ser-AGA	mmu-mir-500	0.462366	0.000161273	0.00353563		0.603334	3.97664e-07	6.30476e-05
GtsRNA-Ser-AGA	mmu-mir-501	0.38004	0.00227001	0.0216948		0.690564	0	0
GtsRNA-Ser-AGA	mmu-mir-5121	0.396697	0.00139673	0.0156337		0.474251	0.000118922	0.00316134
GtsRNA-Ser-AGA	mmu-mir-6395	0.420315	0.000673102	0.00962914		0.45889	0.00020652	0.00454533
GtsRNA-Ser-AGA	mmu-mir-690	0.491023	5.49425e-05	0.00163246		0.59855	5.09476e-07	7.70822e-05
GtsRNA-Ser-CGA	mmu-mir-128-2	0.389881	0.00170868	0.017957		0.349953	0.00553119	0.0435342
GtsRNA-Ser-CGA	mmu-mir-130b	0.489871	5.74717e-05	0.00168327		0.505427	3.59206e-05	0.00141528
GtsRNA-Ser-CGA	mmu-mir-150	0.41249	0.000862014	0.0112988		0.400821	0.0013543	0.016811
GtsRNA-Ser-CGA	mmu-mir-1943	0.357863	0.00418178	0.032683		0.398303	0.0014593	0.0176752
GtsRNA-Ser-CGA	mmu-mir-298	0.412442	0.000863308	0.0113044		0.478784	0.000100578	0.00282996
GtsRNA-Ser-CGA	mmu-mir-320	0.351815	0.00490637	0.0362315		0.390345	0.00184113	0.0208323
GtsRNA-Ser-CGA	mmu-mir-3473d	0.403898	0.00112392	0.0134741		0.473546	0.000122038	0.00321512
GtsRNA-Ser-CGA	mmu-mir-3964	0.415563	0.000782744	0.0105801		0.449372	0.000287286	0.00561363
GtsRNA-Ser-CGA	mmu-mir-423	0.541331	6.62855e-06	0.00036639		0.434162	0.000478009	0.00804082
GtsRNA-Ser-CGA	mmu-mir-6395	0.395209	0.00146007	0.0161684		0.42837	0.000576955	0.00913092
GtsRNA-Ser-CGA	mmu-mir-690	0.588422	6.91691e-07	7.36453e-05		0.402584	0.00128491	0.0161542
GtsRNA-Ser-GGA	mmu-let-7k	0.375336	0.00259277	0.0236758		0.396389	0.00154396	0.0183315
GtsRNA-Ser-GGA	mmu-mir-106a	0.445373	0.000293319	0.00543906		0.485986	7.67264e-05	0.00237601
GtsRNA-Ser-GGA	mmu-mir-106b	0.453725	0.000219396	0.00444593		0.46297	0.000178782	0.00417426
GtsRNA-Ser-GGA	mmu-mir-128-1	0.337174	0.0071393	0.0465308		0.34673	0.00600546	0.0461557
GtsRNA-Ser-GGA	mmu-mir-128-2	0.352919	0.00476634	0.0355512		0.35368	0.00502433	0.0408567
GtsRNA-Ser-GGA	mmu-mir-130b	0.392425	0.00158558	0.017092		0.411146	0.000991432	0.013531
GtsRNA-Ser-GGA	mmu-mir-132	0.455165	0.000208535	0.00429281		0.510362	2.9426e-05	0.00123082
GtsRNA-Ser-GGA	mmu-mir-146b	0.418539	0.000712328	0.00995459		0.459142	0.0002047	0.00453209
GtsRNA-Ser-GGA	mmu-mir-155	0.380136	0.00226382	0.0216618		0.55151	4.99094e-06	0.000380822
GtsRNA-Ser-GGA	mmu-mir-18a	0.455837	0.000203638	0.00421874		0.529954	1.29662e-05	0.000703496
GtsRNA-Ser-GGA	mmu-mir-19a	0.390553	0.00167535	0.0177576		0.505326	3.60661e-05	0.0014189
GtsRNA-Ser-GGA	mmu-mir-19b-1	0.372888	0.0027765	0.0246769		0.512679	2.67706e-05	0.00115066
GtsRNA-Ser-GGA	mmu-mir-19b-2	0.370008	0.00300749	0.0260787		0.513082	2.63322e-05	0.00113921
GtsRNA-Ser-GGA	mmu-mir-211	0.43174	0.000464317	0.00740939		0.410541	0.00100996	0.0137202
GtsRNA-Ser-GGA	mmu-mir-214	0.340582	0.00655196	0.0440022		0.373876	0.00292903	0.0286275
GtsRNA-Ser-GGA	mmu-mir-221	0.378888	0.00234553	0.0221098		0.411297	0.000986848	0.0135032
GtsRNA-Ser-GGA	mmu-mir-223	0.56754	1.95014e-06	0.000160325		0.550049	5.334e-06	0.000396504
GtsRNA-Ser-GGA	mmu-mir-30a	-0.388153	0.00179714	0.018527		-0.509355	3.06553e-05	0.00126427
GtsRNA-Ser-GGA	mmu-mir-324	0.441868	0.000330643	0.00593216		0.372214	0.00306577	0.0294637
GtsRNA-Ser-GGA	mmu-mir-339	0.512145	2.34436e-05	0.00090095		0.499081	4.62316e-05	0.00169775
GtsRNA-Ser-GGA	mmu-mir-340	0.446045	0.000286618	0.00536459		0.461711	0.000186954	0.00428941
GtsRNA-Ser-GGA	mmu-mir-3473d	0.511857	2.37257e-05	0.000903768		0.592002	7.11635e-07	9.71236e-05
GtsRNA-Ser-GGA	mmu-mir-363	0.404666	0.00109788	0.0132536		0.3702	0.00323914	0.0306186
GtsRNA-Ser-GGA	mmu-mir-3964	0.34783	0.00544249	0.0388329		0.419959	0.000754058	0.0110918
GtsRNA-Ser-GGA	mmu-mir-3969	0.514017	2.16851e-05	0.000856167		0.470474	0.000136515	0.00346882
GtsRNA-Ser-GGA	mmu-mir-500	0.370584	0.00295997	0.025787		0.628717	1.0055e-07	2.39843e-05
GtsRNA-Ser-GGA	mmu-mir-532	0.507152	2.88043e-05	0.00103479		0.475762	0.00011249	0.00305162
GtsRNA-Ser-GGA	mmu-mir-6395	0.352295	0.00484504	0.0359669		0.565914	2.55478e-06	0.000250201
GtsRNA-Ser-GGA	mmu-mir-690	0.557508	3.14668e-06	0.00022214		0.687593	0	0
GtsRNA-Ser-GGA	mmu-mir-93	0.40889	0.000964138	0.0121412		0.410894	0.000999113	0.0136078
GtsRNA-Ser-TGA	mmu-let-7k	0.394489	0.00149164	0.0163853		0.556143	4.03496e-06	0.000328719
GtsRNA-Ser-TGA	mmu-mir-106b	0.517041	1.91021e-05	0.000780274		0.434514	0.000472519	0.00797379
GtsRNA-Ser-TGA	mmu-mir-1191a	0.462558	0.00016016	0.00351716		0.42978	0.000551281	0.00889839
GtsRNA-Ser-TGA	mmu-mir-130b	0.582277	9.43792e-07	9.35831e-05		0.412757	0.000943524	0.0130521
GtsRNA-Ser-TGA	mmu-mir-150	0.583285	8.97178e-07	8.99915e-05		0.355594	0.0047804	0.039467
GtsRNA-Ser-TGA	mmu-mir-1943	0.383593	0.00205071	0.0201773		0.390295	0.00184381	0.0208448
GtsRNA-Ser-TGA	mmu-mir-212	0.354647	0.00455427	0.0344943		0.439803	0.00039678	0.00704597
GtsRNA-Ser-TGA	mmu-mir-223	0.480655	8.1947e-05	0.00216132		0.511571	2.80114e-05	0.00119238
GtsRNA-Ser-TGA	mmu-mir-28c	0.46275	0.000159054	0.00350472		0.542696	7.42471e-06	0.000487465
GtsRNA-Ser-TGA	mmu-mir-298	0.453005	0.000225019	0.00451759		0.462114	0.000184302	0.00426554
GtsRNA-Ser-TGA	mmu-mir-30a	-0.589142	6.6674e-07	7.21719e-05		-0.432852	0.000498916	0.00829761
GtsRNA-Ser-TGA	mmu-mir-339	0.421755	0.000642752	0.00931811		0.385812	0.00209676	0.0228086
GtsRNA-Ser-TGA	mmu-mir-3473d	0.422619	0.000625145	0.00914451		0.535695	1.01103e-05	0.000596191
GtsRNA-Ser-TGA	mmu-mir-3473f	0.449453	0.000254747	0.0049132		0.402332	0.00129463	0.0162531
GtsRNA-Ser-TGA	mmu-mir-3964	0.382825	0.00209644	0.0204596		0.353983	0.0049851	0.04065
GtsRNA-Ser-TGA	mmu-mir-3969	0.460397	0.000173101	0.00371652		0.391302	0.00179089	0.0203771
GtsRNA-Ser-TGA	mmu-mir-3970	0.555156	3.5138e-06	0.000240858		0.584246	1.04984e-06	0.000128095
GtsRNA-Ser-TGA	mmu-mir-467d	0.398281	0.00133204	0.0150785		0.347737	0.00585353	0.045264
GtsRNA-Ser-TGA	mmu-mir-500	0.347158	0.00553786	0.039276		0.577699	1.44923e-06	0.000164683
GtsRNA-Ser-TGA	mmu-mir-532	0.365879	0.00336855	0.0283209		0.380524	0.00243496	0.0253222
GtsRNA-Ser-TGA	mmu-mir-6395	0.40193	0.00119324	0.0140141		0.507089	3.3598e-05	0.00134784
GtsRNA-Ser-TGA	mmu-mir-8111	0.398762	0.00131298	0.0149343		0.356702	0.00464403	0.038691
GtsRNA-Sup-TCA	mmu-let-7k	0.517137	1.9025e-05	0.000778348		0.510715	2.90067e-05	0.00121521
GtsRNA-Sup-TCA	mmu-mir-106b	0.336166	0.00732167	0.0472336		0.475259	0.000114597	0.00310128
GtsRNA-Sup-TCA	mmu-mir-1198	0.458333	0.000186359	0.00392018		0.475158	0.000115023	0.00310128
GtsRNA-Sup-TCA	mmu-mir-128-1	0.438172	0.000374684	0.00645058		0.399159	0.00142281	0.0174003
GtsRNA-Sup-TCA	mmu-mir-128-2	0.423963	0.000598629	0.00888673		0.420966	0.000730514	0.0108723
GtsRNA-Sup-TCA	mmu-mir-130b	0.499424	3.9395e-05	0.00129714		0.492231	6.04004e-05	0.00203723
GtsRNA-Sup-TCA	mmu-mir-147	0.337318	0.00711357	0.046433		0.343809	0.0064659	0.0485667
GtsRNA-Sup-TCA	mmu-mir-25	0.374184	0.00267783	0.0241805		0.360882	0.00416008	0.0359485
GtsRNA-Sup-TCA	mmu-mir-28c	0.578101	1.16254e-06	0.000109824		0.516456	2.29146e-05	0.00104246
GtsRNA-Sup-TCA	mmu-mir-3473d	0.380088	0.00226692	0.0216834		0.460301	0.000196513	0.00443571
GtsRNA-Sup-TCA	mmu-mir-3969	0.343078	0.00614924	0.0420508		0.451487	0.000267174	0.00531078
GtsRNA-Sup-TCA	mmu-mir-3970	0.536578	8.19977e-06	0.000431218		0.440105	0.000392807	0.00699419
GtsRNA-Sup-TCA	mmu-mir-423	0.454445	0.000213902	0.00437212		0.384805	0.00215773	0.0232994
GtsRNA-Sup-TCA	mmu-mir-484	0.345526	0.00577564	0.0403674		0.356954	0.00461352	0.0384974
GtsRNA-Sup-TCA	mmu-mir-532	0.342358	0.00626311	0.0425829		0.458941	0.000206155	0.00454107
GtsRNA-Sup-TCA	mmu-mir-6395	0.342502	0.00624018	0.0425384		0.48372	8.35985e-05	0.00249261
GtsRNA-Sup-TCA	mmu-mir-652	0.400826	0.0012338	0.0143093		0.353529	0.00504405	0.0409667
GtsRNA-Sup-TCA	mmu-mir-690	0.446141	0.000285673	0.00535848		0.380524	0.00243496	0.0253222
GtsRNA-Sup-TCA	mmu-mir-92a-2	0.448301	0.000265137	0.0050647		0.421269	0.000723582	0.0108167
GtsRNA-Sup-TTA	mmu-mir-132	0.473262	0.0001082	0.00264434		0.524162	1.65987e-05	0.000835523
GtsRNA-Sup-TTA	mmu-mir-146b	0.369	0.00309231	0.0266275		0.478734	0.000100766	0.00283226
GtsRNA-Sup-TTA	mmu-mir-199a-1	0.341686	0.00637105	0.0431137		0.474453	0.000118045	0.00315068
GtsRNA-Sup-TTA	mmu-mir-199a-2	0.347254	0.00552415	0.0391895		0.477122	0.000106977	0.00297697
GtsRNA-Sup-TTA	mmu-mir-199b	0.349318	0.00523648	0.037841		0.451588	0.000266249	0.00530435
GtsRNA-Sup-TTA	mmu-mir-21c	0.371976	0.00284787	0.0251136		0.342298	0.00671606	0.0496568
GtsRNA-Sup-TTA	mmu-mir-30a	-0.384313	0.00200864	0.0198942		-0.4533	0.000250972	0.00511152
GtsRNA-Sup-TTA	mmu-mir-421	0.390889	0.00165891	0.0176554		0.487497	7.24395e-05	0.00227789
GtsRNA-Sup-TTA	mmu-mir-500	0.406586	0.00103513	0.0128178		0.622573	1.41832e-07	2.96517e-05
GtsRNA-Sup-TTA	mmu-mir-6395	0.346582	0.00562078	0.0396368		0.463574	0.000174978	0.00410716
GtsRNA-Sup-TTA	mmu-mir-690	0.415851	0.000775663	0.0105282		0.42429	0.000657481	0.0100625
GtsRNA-Thr-AGT	mmu-mir-130b	0.485503	6.80746e-05	0.00189551		0.384402	0.00218256	0.0234813
GtsRNA-Thr-AGT	mmu-mir-155	0.354455	0.00457741	0.034599		0.487548	7.23005e-05	0.00227622
GtsRNA-Thr-AGT	mmu-mir-19a	0.343222	0.00612669	0.0419518		0.400418	0.00137063	0.0169501
GtsRNA-Thr-AGT	mmu-mir-211	0.386617	0.00187921	0.0191151		0.360731	0.00417676	0.0360456
GtsRNA-Thr-AGT	mmu-mir-223	0.417243	0.000742253	0.010246		0.571554	1.9518e-06	0.000209222
GtsRNA-Thr-AGT	mmu-mir-298	0.380856	0.00221785	0.0213636		0.36471	0.0037568	0.0336726
GtsRNA-Thr-AGT	mmu-mir-30a	-0.504656	3.18936e-05	0.0011077		-0.49621	5.17457e-05	0.0018341
GtsRNA-Thr-AGT	mmu-mir-324	0.564132	2.29756e-06	0.000179244		0.37302	0.00299878	0.0290625
GtsRNA-Thr-AGT	mmu-mir-340	0.358439	0.004118	0.03235		0.353831	0.00500468	0.0407595
GtsRNA-Thr-AGT	mmu-mir-3470a	0.530434	1.07515e-05	0.000526012		0.358465	0.00443418	0.0375332
GtsRNA-Thr-AGT	mmu-mir-3470b	0.606231	2.73057e-07	3.91919e-05		0.395785	0.00157159	0.018593
GtsRNA-Thr-AGT	mmu-mir-3473d	0.533122	9.55509e-06	0.000481069		0.39926	0.00141857	0.0173565
GtsRNA-Thr-AGT	mmu-mir-3473f	0.61876	1.37841e-07	2.45272e-05		0.493339	5.78644e-05	0.00198713
GtsRNA-Thr-AGT	mmu-mir-3535	0.370296	0.00298365	0.0259238		0.444486	0.000339146	0.00634599
GtsRNA-Thr-AGT	mmu-mir-3964	0.407114	0.00101846	0.012696		0.375236	0.00282124	0.0279977
GtsRNA-Thr-AGT	mmu-mir-3969	0.390889	0.00165891	0.0176554		0.344262	0.00639248	0.0481655
GtsRNA-Thr-AGT	mmu-mir-500	0.373608	0.00272129	0.0243949		0.371912	0.00309124	0.0296439
GtsRNA-Thr-AGT	mmu-mir-532	0.550883	4.28606e-06	0.000272911		0.352673	0.0051571	0.0415787
GtsRNA-Thr-AGT	mmu-mir-690	0.600998	3.60473e-07	4.92505e-05		0.456473	0.00022477	0.00476862
GtsRNA-Thr-AGT	mmu-mir-8115	0.336886	0.00719099	0.046692		0.343557	0.00650702	0.0487373
GtsRNA-Thr-CGT	mmu-let-7k	0.437308	0.000385725	0.00655809		0.635617	6.74979e-08	1.9296e-05
GtsRNA-Thr-CGT	mmu-mir-100	0.465342	0.000144795	0.0032824		0.741684	0	0
GtsRNA-Thr-CGT	mmu-mir-1191a	0.432076	0.000459188	0.00737284		0.349802	0.00555265	0.0436254
GtsRNA-Thr-CGT	mmu-mir-1195	0.461934	0.000163804	0.00357302		0.343456	0.00652353	0.0487919
GtsRNA-Thr-CGT	mmu-mir-125a	0.58655	7.60779e-07	7.93746e-05		0.665886	7.81199e-09	3.76069e-06
GtsRNA-Thr-CGT	mmu-mir-125b-1	0.620104	1.27862e-07	2.33924e-05		0.693687	0	0
GtsRNA-Thr-CGT	mmu-mir-125b-2	0.615351	1.66491e-07	2.7905e-05		0.694593	0	0
GtsRNA-Thr-CGT	mmu-mir-149	0.359543	0.00399817	0.0317641		0.522903	1.75051e-05	0.000866323
GtsRNA-Thr-CGT	mmu-mir-200b	0.395017	0.00146843	0.0162195		0.463524	0.000175292	0.00411089
GtsRNA-Thr-CGT	mmu-mir-212	0.622072	1.14453e-07	2.1863e-05		0.632696	8.00508e-08	2.16276e-05
GtsRNA-Thr-CGT	mmu-mir-223	0.362471	0.00369525	0.0301504		0.506132	3.49176e-05	0.00138608
GtsRNA-Thr-CGT	mmu-mir-224	0.460397	0.000173101	0.00371652		0.551207	5.06017e-06	0.000384995
GtsRNA-Thr-CGT	mmu-mir-28c	0.355367	0.00446841	0.0340425		0.538465	8.95399e-06	0.00054375
GtsRNA-Thr-CGT	mmu-mir-30a	-0.41129	0.000894908	0.0115436		-0.517061	2.2348e-05	0.00102195
GtsRNA-Thr-CGT	mmu-mir-339	0.349222	0.00524956	0.0378828		0.42701	0.000602739	0.0094263
GtsRNA-Thr-CGT	mmu-mir-3471-1	0.482671	7.58879e-05	0.00205364		0.403591	0.00124672	0.0158852
GtsRNA-Thr-CGT	mmu-mir-3471-2	0.466734	0.000137633	0.00316142		0.4049	0.00119861	0.0154356
GtsRNA-Thr-CGT	mmu-mir-3473f	0.456269	0.000200546	0.00417132		0.36471	0.0037568	0.0336726
GtsRNA-Thr-CGT	mmu-mir-3969	0.381864	0.0021549	0.0208655		0.473949	0.000120248	0.00318063
GtsRNA-Thr-CGT	mmu-mir-3970	0.618808	1.37472e-07	2.45272e-05		0.695198	0	0
GtsRNA-Thr-CGT	mmu-mir-409	0.510849	2.4738e-05	0.000922049		0.763642	0	0
GtsRNA-Thr-CGT	mmu-mir-450a-1	0.416427	0.000761676	0.0104145		0.70099	0	0
GtsRNA-Thr-CGT	mmu-mir-450a-2	0.420363	0.00067207	0.00961967		0.695853	0	0
GtsRNA-Thr-CGT	mmu-mir-484	0.397609	0.00135915	0.0153186		0.542394	7.52524e-06	0.000488052
GtsRNA-Thr-CGT	mmu-mir-500	0.357047	0.00427363	0.0331516		0.583239	1.10361e-06	0.000133426
GtsRNA-Thr-CGT	mmu-mir-501	0.620104	1.27862e-07	2.33924e-05		0.785097	0	0
GtsRNA-Thr-CGT	mmu-mir-5121	0.505088	3.13377e-05	0.00109132		0.428118	0.000581653	0.00918331
GtsRNA-Thr-CGT	mmu-mir-6395	0.414795	0.000801915	0.0107664		0.492534	5.96988e-05	0.00202523
GtsRNA-Thr-CGT	mmu-mir-674	0.615495	1.65176e-07	2.78643e-05		0.690564	0	0
GtsRNA-Thr-CGT	mmu-mir-96	0.373704	0.002714	0.0243632		0.62489	1.24709e-07	2.75159e-05
GtsRNA-Thr-CGT	mmu-mir-99a	0.482383	7.67273e-05	0.00206774		0.740928	0	0
GtsRNA-Thr-CGT	mmu-mir-99b	0.452285	0.000230774	0.00459408		0.719473	0	0
GtsRNA-Thr-TGT	mmu-let-7k	0.362471	0.00369525	0.0301504		0.459948	0.000198972	0.00447595
GtsRNA-Thr-TGT	mmu-mir-106b	0.370104	0.00299953	0.0260269		0.383445	0.00224255	0.023865
GtsRNA-Thr-TGT	mmu-mir-10a	-0.417099	0.000745647	0.0102819		-0.459142	0.0002047	0.00453209
GtsRNA-Thr-TGT	mmu-mir-1198	0.481711	7.87195e-05	0.0021018		0.424341	0.000656427	0.010058
GtsRNA-Thr-TGT	mmu-mir-128-1	0.40553	0.00106923	0.0130717		0.432298	0.00050801	0.00840136
GtsRNA-Thr-TGT	mmu-mir-128-2	0.430156	0.000489206	0.00766069		0.454509	0.000240676	0.00498232
GtsRNA-Thr-TGT	mmu-mir-130b	0.385753	0.00192684	0.0193765		0.516406	2.29624e-05	0.00104284
GtsRNA-Thr-TGT	mmu-mir-132	0.432268	0.000456281	0.00734887		0.412002	0.000965713	0.0132965
GtsRNA-Thr-TGT	mmu-mir-203	0.459869	0.000176407	0.00376572		0.375337	0.00281339	0.0279513
GtsRNA-Thr-TGT	mmu-mir-28c	0.363719	0.00357248	0.0295008		0.487346	7.2858e-05	0.00228562
GtsRNA-Thr-TGT	mmu-mir-30a	-0.406106	0.00105051	0.0129403		-0.561784	3.10366e-06	0.000287327
GtsRNA-Thr-TGT	mmu-mir-339	0.448781	0.000260762	0.00499582		0.43945	0.000401461	0.00711003
GtsRNA-Thr-TGT	mmu-mir-3473d	0.452525	0.000228841	0.00456609		0.629574	9.57724e-08	2.35999e-05
GtsRNA-Thr-TGT	mmu-mir-3473f	0.704733	0	0		0.412606	0.000947925	0.0130924
GtsRNA-Thr-TGT	mmu-mir-3964	0.346726	0.00559994	0.0395329		0.485986	7.67264e-05	0.00237601
GtsRNA-Thr-TGT	mmu-mir-3970	0.33847	0.0069107	0.0456363		0.47682	0.00010818	0.00298985
GtsRNA-Thr-TGT	mmu-mir-421	0.473166	0.000108587	0.00264882		0.466546	0.000157332	0.00380427
GtsRNA-Thr-TGT	mmu-mir-423	0.426891	0.000544374	0.00826551		0.458941	0.000206155	0.00454107
GtsRNA-Thr-TGT	mmu-mir-532	0.459389	0.000179463	0.00380905		0.482964	8.60127e-05	0.00253604
GtsRNA-Thr-TGT	mmu-mir-690	0.644729	2.89936e-08	8.26622e-06		0.686888	0	0
GtsRNA-Thr-TGT	mmu-mir-92a-1	0.464574	0.000148892	0.00333742		0.354587	0.00490745	0.0401776
GtsRNA-Thr-TGT	mmu-mir-92a-2	0.445517	0.000291871	0.00542383		0.367933	0.0034446	0.0318222
GtsRNA-Trp-CCA	mmu-mir-1195	0.547955	4.90484e-06	0.000298414		0.448264	0.000298366	0.00576359
GtsRNA-Trp-CCA	mmu-mir-1954	0.771169	0	0		0.452091	0.000261669	0.00525662
GtsRNA-Trp-CCA	mmu-mir-203	0.414651	0.000805556	0.0107874		0.348392	0.00575661	0.0448287
GtsRNA-Trp-CCA	mmu-mir-3470a	0.697245	0	0		0.424996	0.00064287	0.00991338
GtsRNA-Trp-CCA	mmu-mir-3470b	0.705501	0	0		0.419858	0.00075645	0.0111023
GtsRNA-Trp-CCA	mmu-mir-3471-2	0.460541	0.000172209	0.00370349		0.353529	0.00504405	0.0409667
GtsRNA-Trp-CCA	mmu-mir-3473d	0.4423	0.000325817	0.0058699		0.402936	0.00127143	0.0160762
GtsRNA-Trp-CCA	mmu-mir-3473f	0.668155	3.57244e-09	1.42782e-06		0.380726	0.00242123	0.0252688
GtsRNA-Trp-CCA	mmu-mir-423	0.449981	0.000250111	0.00484899		0.362393	0.00399651	0.0350615
GtsRNA-Trp-CCA	mmu-mir-5098	0.786482	0	0		0.456221	0.000226754	0.00479152
GtsRNA-Trp-CCA	mmu-mir-690	0.566868	2.01445e-06	0.000164054		0.360933	0.00415453	0.0359123
GtsRNA-Trp-CCA	mmu-mir-8111	0.644393	2.96498e-08	8.28251e-06		0.458739	0.00020762	0.00455439
GtsRNA-Trp-CCA	mmu-mir-8115	0.484207	7.15528e-05	0.00196914		0.413009	0.000936231	0.0129987
GtsRNA-Tyr-GTA	mmu-mir-101b	0.401066	0.00122488	0.0142249		0.377754	0.00263094	0.0267304
GtsRNA-Tyr-GTA	mmu-mir-101c	0.375336	0.00259277	0.0236758		0.438141	0.000419294	0.00730371
GtsRNA-Tyr-GTA	mmu-mir-1191a	0.568212	1.88778e-06	0.000156187		0.391806	0.00176495	0.020186
GtsRNA-Tyr-GTA	mmu-mir-1191b	0.348838	0.00530217	0.0381882		0.402533	0.00128685	0.0161708
GtsRNA-Tyr-GTA	mmu-mir-1192	0.459005	0.000181943	0.00384911		0.359069	0.00436419	0.0370355
GtsRNA-Tyr-GTA	mmu-mir-1194	0.599222	3.95748e-07	5.14057e-05		0.540127	8.321e-06	0.00051948
GtsRNA-Tyr-GTA	mmu-mir-1195	0.562596	2.47259e-06	0.000188928		0.378762	0.0025581	0.0262217
GtsRNA-Tyr-GTA	mmu-mir-140	0.498272	4.12532e-05	0.00133797		0.375186	0.00282516	0.0280052
GtsRNA-Tyr-GTA	mmu-mir-143	0.494336	4.82345e-05	0.00148999		0.396741	0.00152804	0.0181997
GtsRNA-Tyr-GTA	mmu-mir-148a	0.406634	0.00103361	0.0128178		0.349198	0.00563927	0.0441096
GtsRNA-Tyr-GTA	mmu-mir-148b	0.403322	0.00114382	0.0136372		0.401123	0.00134217	0.0167074
GtsRNA-Tyr-GTA	mmu-mir-1954	0.679579	0	0		0.438141	0.000419294	0.00730371
GtsRNA-Tyr-GTA	mmu-mir-203	0.53197	1.00517e-05	0.00049645		0.459747	0.00020039	0.00448877
GtsRNA-Tyr-GTA	mmu-mir-223	0.366743	0.00328993	0.0278492		0.405605	0.0011734	0.0152444
GtsRNA-Tyr-GTA	mmu-mir-339	0.445084	0.000296234	0.0054697		0.401727	0.00131821	0.0164866
GtsRNA-Tyr-GTA	mmu-mir-3470a	0.741887	0	0		0.506283	3.47061e-05	0.00138182
GtsRNA-Tyr-GTA	mmu-mir-3470b	0.766417	0	0		0.512175	2.73281e-05	0.00116893
GtsRNA-Tyr-GTA	mmu-mir-3471-2	0.510225	2.53847e-05	0.000936744		0.361638	0.00407756	0.0355605
GtsRNA-Tyr-GTA	mmu-mir-3473d	0.438652	0.000368676	0.00637248		0.474554	0.000117609	0.00314221
GtsRNA-Tyr-GTA	mmu-mir-3473f	0.723022	0	0		0.535343	1.02671e-05	0.000604079
GtsRNA-Tyr-GTA	mmu-mir-350	0.597542	4.3211e-07	5.52994e-05		0.514845	2.44917e-05	0.0010991
GtsRNA-Tyr-GTA	mmu-mir-5098	0.71131	0	0		0.452746	0.000255824	0.00517848
GtsRNA-Tyr-GTA	mmu-mir-690	0.619096	1.3528e-07	2.44059e-05		0.662461	1.07333e-08	4.81671e-06
GtsRNA-Tyr-GTA	mmu-mir-8111	0.386041	0.00191085	0.0192859		0.474906	0.000116094	0.0031238
GtsRNA-Tyr-GTA	mmu-mir-8115	0.552563	3.96502e-06	0.0002607		0.518068	2.14325e-05	0.00099731
GtsRNA-Val-AAC	mmu-mir-153	-0.366839	0.0032813	0.0277942		-0.494649	5.49947e-05	0.00192351
GtsRNA-Val-AAC	mmu-mir-186	-0.376536	0.00250675	0.0231096		-0.406008	0.00115921	0.0151194
GtsRNA-Val-AAC	mmu-mir-195a	-0.489343	5.86666e-05	0.00170291		-0.367178	0.00351562	0.0321864
GtsRNA-Val-AAC	mmu-mir-218-1	-0.44014	0.000350607	0.00616684		-0.373776	0.00293716	0.0286435
GtsRNA-Val-AAC	mmu-mir-218-2	-0.463902	0.000152564	0.00339629		-0.376243	0.00274369	0.0275378
GtsRNA-Val-AAC	mmu-mir-26b	-0.391081	0.00164958	0.0175849		-0.380625	0.00242808	0.0253104
GtsRNA-Val-AAC	mmu-mir-29a	-0.572677	1.51902e-06	0.000135002		-0.347637	0.00586857	0.0453538
GtsRNA-Val-AAC	mmu-mir-30a	-0.502352	3.50162e-05	0.00118449		-0.487749	7.1747e-05	0.00226418
GtsRNA-Val-AAC	mmu-mir-872	-0.435772	0.000406091	0.00680196		-0.533076	1.13308e-05	0.000642412
GtsRNA-Val-CAC	mmu-mir-153	-0.369192	0.00307599	0.026531		-0.486591	7.49843e-05	0.00233297
GtsRNA-Val-CAC	mmu-mir-186	-0.376104	0.00253742	0.0233179		-0.413916	0.000910398	0.012747
GtsRNA-Val-CAC	mmu-mir-195a	-0.485887	6.70745e-05	0.00187772		-0.354587	0.00490745	0.0401776
GtsRNA-Val-CAC	mmu-mir-218-1	-0.439612	0.000356924	0.00623992		-0.372567	0.0030363	0.0293081
GtsRNA-Val-CAC	mmu-mir-218-2	-0.463422	0.000155238	0.00344107		-0.375438	0.00280557	0.0279155
GtsRNA-Val-CAC	mmu-mir-26b	-0.389689	0.00171831	0.018		-0.381985	0.00233698	0.0246029
GtsRNA-Val-CAC	mmu-mir-29a	-0.571477	1.61081e-06	0.000138567		-0.346327	0.0060672	0.0465357
GtsRNA-Val-CAC	mmu-mir-30a	-0.50192	3.56324e-05	0.00119754		-0.475913	0.000111864	0.00304089
GtsRNA-Val-CAC	mmu-mir-872	-0.43486	0.000418644	0.00695393		-0.531817	1.19655e-05	0.000664175
GtsRNA-Val-TAC	mmu-mir-10a	-0.404426	0.00110596	0.0132955		-0.393518	0.00167925	0.0194751
GtsRNA-Val-TAC	mmu-mir-1198	0.442972	0.000318438	0.00575693		0.478935	0.000100014	0.00282611
GtsRNA-Val-TAC	mmu-mir-125a	0.363239	0.00361926	0.0297359		0.404497	0.00121323	0.0155407
GtsRNA-Val-TAC	mmu-mir-125b-1	0.352007	0.00488176	0.0361011		0.430082	0.000545917	0.00886763
GtsRNA-Val-TAC	mmu-mir-125b-2	0.350038	0.00513929	0.0373465		0.413916	0.000910398	0.012747
GtsRNA-Val-TAC	mmu-mir-128-1	0.43846	0.000371069	0.00640106		0.485936	7.68733e-05	0.00237777
GtsRNA-Val-TAC	mmu-mir-128-2	0.398618	0.00131868	0.0149729		0.49067	6.41489e-05	0.00210207
GtsRNA-Val-TAC	mmu-mir-130b	0.49424	4.84178e-05	0.00149211		0.566014	2.54262e-06	0.000250201
GtsRNA-Val-TAC	mmu-mir-132	0.486511	6.54783e-05	0.00184982		0.364005	0.00382836	0.0340947
GtsRNA-Val-TAC	mmu-mir-147	0.374088	0.00268503	0.0242203		0.440759	0.000384325	0.00691288
GtsRNA-Val-TAC	mmu-mir-150	0.511905	2.36785e-05	0.000903768		0.423283	0.000678877	0.0103066
GtsRNA-Val-TAC	mmu-mir-1964	0.43822	0.00037408	0.00644444		0.397295	0.00150332	0.0179699
GtsRNA-Val-TAC	mmu-mir-212	0.606615	2.67503e-07	3.91919e-05		0.626653	1.12986e-07	2.53519e-05
GtsRNA-Val-TAC	mmu-mir-298	0.503792	3.30329e-05	0.00113363		0.459092	0.000205063	0.00453209
GtsRNA-Val-TAC	mmu-mir-30a	-0.49712	4.31926e-05	0.00138284		-0.615573	2.07869e-07	3.87588e-05
GtsRNA-Val-TAC	mmu-mir-3473d	0.394249	0.0015023	0.0164468		0.478835	0.000100389	0.00282767
GtsRNA-Val-TAC	mmu-mir-3964	0.405146	0.00108187	0.0131644		0.374279	0.00289672	0.0284799
GtsRNA-Val-TAC	mmu-mir-3970	0.438508	0.000370469	0.00639922		0.482763	8.66674e-05	0.00255249
GtsRNA-Val-TAC	mmu-mir-421	0.527026	1.24703e-05	0.000580585		0.389086	0.00190917	0.0213197
GtsRNA-Val-TAC	mmu-mir-423	0.715726	0	0		0.53076	1.25242e-05	0.00068372
GtsRNA-Val-TAC	mmu-mir-449c	0.451805	0.000234686	0.00463642		0.390396	0.00183846	0.0208199
GtsRNA-Val-TAC	mmu-mir-467d	0.456413	0.000199524	0.0041534		0.409081	0.00105603	0.0142148
GtsRNA-Val-TAC	mmu-mir-674	0.402794	0.00116235	0.0137821		0.403541	0.00124861	0.0159016
GtsRNA-Val-TAC	mmu-mir-92a-1	0.52501	1.36048e-05	0.000616822		0.518924	2.0682e-05	0.000972644
GtsRNA-Val-TAC	mmu-mir-92a-2	0.554868	3.56144e-06	0.00024348		0.547027	6.1154e-06	0.00043161
MtsRNA-Ala-TGC	mmu-mir-103-2	0.543107	6.11761e-06	0.000349288		0.342298	0.00671606	0.0496568
MtsRNA-Ala-TGC	mmu-mir-107	0.541811	6.48664e-06	0.00035931		0.372466	0.00304469	0.0293784
MtsRNA-Ala-TGC	mmu-mir-187	0.353015	0.00475433	0.0354922		0.467201	0.000153671	0.00375
MtsRNA-Ala-TGC	mmu-mir-200c	0.425643	0.000566926	0.00853806		0.371408	0.0031341	0.0299141
MtsRNA-Ala-TGC	mmu-mir-301b	0.606663	2.66816e-07	3.91919e-05		0.347536	0.00588364	0.0454438
MtsRNA-Ala-TGC	mmu-mir-3068	0.449069	0.000258168	0.00496444		0.474151	0.000119362	0.00316987
MtsRNA-Ala-TGC	mmu-mir-30b	0.367752	0.00320028	0.0273128		0.434464	0.000473299	0.00798188
MtsRNA-Ala-TGC	mmu-mir-30c-1	0.411386	0.000892235	0.0115206		0.515701	2.36417e-05	0.00107002
MtsRNA-Ala-TGC	mmu-mir-30c-2	0.430204	0.000488434	0.00766069		0.48231	8.81571e-05	0.00257631
MtsRNA-Ala-TGC	mmu-mir-330	0.483055	7.47819e-05	0.00203218		0.504671	3.70249e-05	0.00145016
MtsRNA-Ala-TGC	mmu-mir-338	0.385129	0.00196191	0.0195507		0.372869	0.00301124	0.0291512
MtsRNA-Ala-TGC	mmu-mir-365-1	0.385369	0.00194836	0.0194753		0.379769	0.00248707	0.0256725
MtsRNA-Ala-TGC	mmu-mir-365-2	0.378552	0.00236798	0.0222407		0.375186	0.00282516	0.0280052
MtsRNA-Ala-TGC	mmu-mir-434	0.380472	0.00224226	0.021511		0.383697	0.00222662	0.0237527
MtsRNA-Ala-TGC	mmu-mir-652	0.422811	0.000621293	0.00910867		0.383093	0.00226503	0.0240269
MtsRNA-Arg-TCG	mmu-mir-1192	0.373032	0.00276537	0.0246033		0.351867	0.00526553	0.0421704
MtsRNA-Arg-TCG	mmu-mir-1194	0.450749	0.000243506	0.00476359		0.428773	0.000569511	0.00905641
MtsRNA-Arg-TCG	mmu-mir-1195	0.49256	5.17307e-05	0.00155906		0.450681	0.000274678	0.00541523
MtsRNA-Arg-TCG	mmu-mir-1954	0.466398	0.000139331	0.00318634		0.41044	0.00101308	0.0137484
MtsRNA-Arg-TCG	mmu-mir-3470a	0.564852	2.21961e-06	0.000175803		0.481957	8.93321e-05	0.00259632
MtsRNA-Arg-TCG	mmu-mir-3470b	0.562452	2.48963e-06	0.000189672		0.510816	2.88879e-05	0.00121215
MtsRNA-Arg-TCG	mmu-mir-3471-1	0.474942	0.00010163	0.00252896		0.474957	0.000115879	0.00312119
MtsRNA-Arg-TCG	mmu-mir-3471-2	0.485551	6.79488e-05	0.00189404		0.489411	6.73276e-05	0.00217394
MtsRNA-Arg-TCG	mmu-mir-3473f	0.541187	6.67169e-06	0.000367991		0.360177	0.00423842	0.0363881
MtsRNA-Arg-TCG	mmu-mir-5098	0.472206	0.000112529	0.00272959		0.41734	0.000818535	0.0118234
MtsRNA-Arg-TCG	mmu-mir-690	0.526594	1.27057e-05	0.00058629		0.416081	0.000851282	0.0121834
MtsRNA-Arg-TCG	mmu-mir-8115	0.541859	6.47261e-06	0.00035931		0.482209	8.84913e-05	0.00258038
MtsRNA-Gln-TTG	mmu-mir-3535	0.490303	5.65109e-05	0.00166262		0.685125	0	0
MtsRNA-Gly-TCC	mmu-mir-141	-0.374856	0.00262791	0.0238959		-0.409383	0.00104635	0.0140988
MtsRNA-His-GTG	mmu-mir-1199	0.371976	0.00284787	0.0251136		0.34532	0.006224	0.0472592
MtsRNA-His-GTG	mmu-mir-301b	0.498608	4.0703e-05	0.00132675		0.510211	2.96074e-05	0.00123451
MtsRNA-His-GTG	mmu-mir-3068	0.333189	0.00788421	0.0499084		0.351565	0.00530671	0.0423976
MtsRNA-His-GTG	mmu-mir-330	0.455885	0.000203292	0.00421494		0.456171	0.000227153	0.00479611
MtsRNA-His-GTG	mmu-mir-34c	0.53149	1.02656e-05	0.000506055		0.497217	4.9745e-05	0.00177986
MtsRNA-His-GTG	mmu-mir-3535	0.662346	7.16297e-09	2.73657e-06		0.567122	2.41237e-06	0.00024037
MtsRNA-Leu-TAA	mmu-mir-301b	0.375	0.00261733	0.0238246		0.603636	3.91448e-07	6.2436e-05
MtsRNA-Leu-TAA	mmu-mir-3086	0.425499	0.000569582	0.00855822		0.368588	0.00338408	0.0314608
MtsRNA-Leu-TAA	mmu-mir-330	0.335637	0.00741882	0.0477063		0.464833	0.000167289	0.00397605
MtsRNA-Leu-TAA	mmu-mir-34c	0.43534	0.000411993	0.00687423		0.513888	2.54754e-05	0.00112419
MtsRNA-Leu-TAA	mmu-mir-3535	0.734255	0	0		0.545365	6.58981e-06	0.000455557
MtsRNA-Leu-TAA	mmu-mir-451b	-0.335397	0.00746335	0.0478978		-0.355443	0.00479927	0.0395858
MtsRNA-Leu-TAG	mmu-mir-1194	0.515409	2.04581e-05	0.000820187		0.435522	0.000457147	0.00776886
MtsRNA-Leu-TAG	mmu-mir-3470a	0.407306	0.00101245	0.0126394		0.466546	0.000157332	0.00380427
MtsRNA-Leu-TAG	mmu-mir-3470b	0.370152	0.00299555	0.0260011		0.479943	9.63287e-05	0.00274247
MtsRNA-Leu-TAG	mmu-mir-690	0.36948	0.00305166	0.0263648		0.544962	6.70991e-06	0.000459066
MtsRNA-Leu-TAG	mmu-mir-8111	0.379176	0.00232644	0.0219857		0.40762	0.001104	0.0146226
MtsRNA-Met-CAT	mmu-mir-301a	0.511233	2.43477e-05	0.000914059		0.361084	0.00413793	0.0358508
MtsRNA-Met-CAT	mmu-mir-301b	0.617416	1.48541e-07	2.55559e-05		0.532472	1.16315e-05	0.000655247
MtsRNA-Met-CAT	mmu-mir-330	0.575605	1.31541e-06	0.000121612		0.412858	0.000940601	0.0130253
MtsRNA-Met-CAT	mmu-mir-34c	0.789411	0	0		0.451235	0.000269498	0.00534495
MtsRNA-Ser-GCT	mmu-mir-181d	0.613191	1.87437e-07	3.00582e-05		0.370905	0.00317749	0.030241
MtsRNA-Ser-GCT	mmu-mir-182	0.593606	5.30114e-07	6.17571e-05		0.389842	0.00186808	0.0210473
MtsRNA-Ser-GCT	mmu-mir-23b	0.334629	0.00760744	0.0486423		0.366926	0.00353958	0.0323052
MtsRNA-Ser-GCT	mmu-mir-301a	0.367175	0.00325124	0.0276206		0.589333	8.14225e-07	0.000103411
MtsRNA-Ser-GCT	mmu-mir-301b	0.659082	9.77206e-09	3.46024e-06		0.704968	0	0
MtsRNA-Ser-GCT	mmu-mir-3086	0.645113	2.82581e-08	8.23595e-06		0.477021	0.000107376	0.00297697
MtsRNA-Ser-GCT	mmu-mir-30c-2	0.345958	0.00571184	0.0400615		0.350105	0.00550979	0.0433916
MtsRNA-Ser-GCT	mmu-mir-330	0.537874	7.73973e-06	0.00041203		0.44086	0.000383035	0.00690845
MtsRNA-Ser-GCT	mmu-mir-34b	0.436156	0.000400909	0.00674999		0.426204	0.000618509	0.00961613
MtsRNA-Ser-GCT	mmu-mir-34c	0.698829	0	0		0.605046	3.63642e-07	5.98022e-05
MtsRNA-Ser-GCT	mmu-mir-378a	0.540419	6.90625e-06	0.000377721		0.371509	0.00312549	0.0298534
MtsRNA-Ser-GCT	mmu-mir-411	0.540035	7.02641e-06	0.000382682		0.390849	0.00181453	0.0206107
MtsRNA-Ser-GCT	mmu-mir-5121	-0.337318	0.00711357	0.046433		-0.374632	0.0028687	0.0282569
MtsRNA-Ser-GCT	mmu-mir-582	0.544403	5.76838e-06	0.000336757		0.35645	0.00467472	0.0388489
MtsRNA-Ser-TGA	mmu-mir-130b	0.622312	1.12909e-07	2.18463e-05		0.490771	6.39007e-05	0.00209913
MtsRNA-Ser-TGA	mmu-mir-147	0.34663	0.00561382	0.0396093		0.358062	0.00448139	0.0377878
MtsRNA-Ser-TGA	mmu-mir-25	0.405818	0.00105983	0.0130181		0.378913	0.00254733	0.0261215
MtsRNA-Ser-TGA	mmu-mir-298	0.515217	2.06234e-05	0.00082427		0.418599	0.000786936	0.0114482
MtsRNA-Ser-TGA	mmu-mir-3473d	0.375864	0.0025546	0.0234343		0.428017	0.000583541	0.00919121
MtsRNA-Ser-TGA	mmu-mir-421	0.5553	3.49021e-06	0.00024051		0.39236	0.0017368	0.0199762
MtsRNA-Thr-TGT	mmu-mir-301b	0.480751	8.16486e-05	0.00215783		0.476719	0.000108584	0.00299164
MtsRNA-Thr-TGT	mmu-mir-30c-1	0.343558	0.00607435	0.0417475		0.387072	0.00202274	0.0222224
MtsRNA-Thr-TGT	mmu-mir-330	0.418971	0.0007026	0.00988243		0.36058	0.0041935	0.036143
MtsRNA-Thr-TGT	mmu-mir-34c	0.544595	5.71826e-06	0.000336757		0.524112	1.66341e-05	0.000835716
MtsRNA-Thr-TGT	mmu-mir-3535	0.481663	7.88636e-05	0.00210349		0.553625	4.53073e-06	0.000352824
MtsRNA-Tyr-GTA	mmu-mir-101a	0.518049	1.8307e-05	0.000754917		0.394928	0.00161151	0.0189215
MtsRNA-Tyr-GTA	mmu-mir-107	0.370536	0.0029639	0.025804		0.37302	0.00299878	0.0290625
MtsRNA-Tyr-GTA	mmu-mir-1298	0.59063	6.17858e-07	6.81817e-05		0.374682	0.00286472	0.0282387
MtsRNA-Tyr-GTA	mmu-mir-140	0.493904	4.90642e-05	0.00150489		0.360983	0.00414899	0.0358996
MtsRNA-Tyr-GTA	mmu-mir-181d	0.511809	2.3773e-05	0.000904244		0.378308	0.00259065	0.0264224
MtsRNA-Tyr-GTA	mmu-mir-301a	0.575653	1.3123e-06	0.000121612		0.380675	0.00242465	0.0252945
MtsRNA-Tyr-GTA	mmu-mir-301b	0.513345	2.23017e-05	0.000869934		0.472489	0.000126854	0.00329609
MtsRNA-Tyr-GTA	mmu-mir-3068	0.341254	0.00644131	0.0434308		0.567676	2.34963e-06	0.000236545
MtsRNA-Tyr-GTA	mmu-mir-330	0.348502	0.00534858	0.0383948		0.502103	4.10201e-05	0.00156047
MtsRNA-Tyr-GTA	mmu-mir-34c	0.50144	3.6329e-05	0.00121466		0.491627	6.18267e-05	0.00206169
MtsRNA-Tyr-GTA	mmu-mir-3535	0.348214	0.00538865	0.0386397		0.418045	0.000800701	0.0116102
MtsRNA-Tyr-GTA	mmu-mir-411	0.431404	0.000469497	0.00744178		0.350306	0.00548138	0.0432579
MtsRNA-Tyr-GTA	mmu-mir-450b	0.390553	0.00167535	0.0177576		0.51555	2.37897e-05	0.00107305
MtsRNA-Tyr-GTA	mmu-mir-582	0.484015	7.20818e-05	0.00197742		0.500239	4.41652e-05	0.00164699
MtsRNA-Val-TAC	mmu-mir-10a	-0.410042	0.000930324	0.0118417		-0.388784	0.00192583	0.0214605
MtsRNA-Val-TAC	mmu-mir-1199	0.360215	0.00392676	0.0313984		0.4118	0.000971709	0.0133582
MtsRNA-Val-TAC	mmu-mir-140	0.511233	2.43477e-05	0.000914059		0.37861	0.00256891	0.0262715
MtsRNA-Val-TAC	mmu-mir-141	-0.518721	1.77942e-05	0.000740827		-0.455164	0.000235263	0.00489321
MtsRNA-Val-TAC	mmu-mir-183	-0.366407	0.00332031	0.0280059		-0.407922	0.00109392	0.0145327
MtsRNA-Val-TAC	mmu-mir-199a-1	0.359735	0.00397765	0.0316398		0.465085	0.00016579	0.00395104
MtsRNA-Val-TAC	mmu-mir-199a-2	0.360455	0.00390153	0.0312351		0.46992	0.000139288	0.00352239
MtsRNA-Val-TAC	mmu-mir-199b	0.371208	0.00290924	0.0255076		0.458538	0.000209094	0.00458293
MtsRNA-Val-TAC	mmu-mir-203	0.447149	0.000275914	0.00521308		0.412606	0.000947925	0.0130924
MtsRNA-Val-TAC	mmu-mir-3057	0.450173	0.000248445	0.00482749		0.423384	0.000676709	0.0102854
